# Supplementary material for: 1-Benzyl-3,5-bis­[(E)-3-thienyl­methyl­idene]piperidin-4-one
Source: Acta Crystallogr Sect E Struct Rep Online. 2011 Feb 5;67(Pt 3):o571. doi: 10.1107/S1600536811003758 (PMC3052058; doi:10.1107/S1600536811003758)
Supplement: Supplementary file 1 [file e-67-0o571-sup1.cif]

##############################################################################
###                                                                        ###
###        Electronic paper (Acta Crystallographica Section E)             ###
###                                                                        ###
##############################################################################
#                                                                            #
# This CIF contains the data in a paper accepted for publication in Acta     #
# Crystallographica Section E. It conforms to the requirements of Notes      #
# for Authors for Section E, and has been peer reviewed under the auspices   #
# of the IUCr Commission on Journals.                                        #
#                                                                            #
# Full details of the Crystallographic Information File format               #
# are given in the paper "The Crystallographic Information File (CIF):       #
# a New Standard Archive File for Crystallography" by S. R. Hall, F. H.      #
# Allen and I. D. Brown [Acta Cryst. (1991), A47, 655-685].                  #
#                                                                            #
# The current version of the core CIF dictionary is obtainable from          #
# ftp://ftp.iucr.org/pub/cif_core.dic. The current version number is 2.4.    #
#                                                                            #
# Software is freely available for graphical display of the structure(s) in  #
# this CIF.  For information consult the CIF home page http://www.iucr.org/  #
# cif/home.html                                                              #
#                                                                            #
# This file may be used for bona fide research purposes within the           #
# scientific community so long as proper attribution is given to the journal # 
# article from which it was obtained.                                        #
#                                                                            #
##############################################################################
                                             
data_global
_audit_creation_method     'PLATON <TABLE ACC> option'
_journal_date_recd_electronic     2011-01-17
_journal_date_accepted     2011-01-29
_journal_name_full     'Acta Crystallographica, Section E'
_journal_year     2011
_journal_volume     67
_journal_issue      3
_journal_page_first     o571
_journal_page_last     o571
_journal_paper_category     QO
_journal_coeditor_code     JJ2073
_publ_contact_author_name
;
A. Thiruvalluvar
;
_publ_contact_author_address
;
PG Research Department of Physics
Rajah Serfoji Government College (Autonomous)
Thanjavur-613 005
Tamilnadu
India
;
_publ_contact_author_email     thiruvalluvar.a@gmail.com
_publ_contact_author_fax     'none'
_publ_contact_author_phone     '+91(4362)255490'
_publ_section_title
;
1-Benzyl-3,5-bis[(<i>E</i>)-3-thienylmethylidene]piperidin-4-one
;
loop_
    _publ_author_name
    _publ_author_footnote
    _publ_author_address
    'Gayathri, P.' ?
;
PG Research Department of Physics,
Rajah Serfoji Government College (Autonomous),
Thanjavur 613 005,
Tamilnadu,
India
;
    'Thiruvalluvar, A.' ?
;
PG Research Department of Physics,
Rajah Serfoji Government College (Autonomous),
Thanjavur 613 005,
Tamilnadu,
India
;
    'Rajeswari, K.' ?
;
Department of Chemistry,
Annamalai University,
Annamalai Nagar 608 002,
Tamilnadu,
India
;
    'Pandiarajan, K.' ?
;
Department of Chemistry,
Annamalai University,
Annamalai Nagar 608 002,
Tamilnadu,
India
;
    'Butcher, R. J.' ?
;
Department of Chemistry,
Howard University,
525 College Street NW,
Washington, DC 20059,
USA
;
data_I
_chemical_name_systematic
;
1-Benzyl-3,5-bis[(<i>E</i>)-3-thienylmethylidene]piperidin-4-one
;
_chemical_name_common     piperidin-4-one
_chemical_formula_moiety     'C22 H19 N O S2'
_chemical_formula_sum     'C22 H19 N O S2'
_chemical_formula_structural     'C22 H19 N O S2'
_chemical_formula_iupac     'C22 H19 N O S2'
_chemical_formula_weight     377.52
_chemical_melting_point     429
_symmetry_cell_setting     triclinic
_symmetry_space_group_name_H-M     'P -1'
_symmetry_space_group_name_Hall     '-P 1'
loop_
    _symmetry_equiv_pos_site_id
    _symmetry_equiv_pos_as_xyz
    1 x,y,z
    2 -x,-y,-z
_cell_length_a     6.1809(3)
_cell_length_b     12.7391(9)
_cell_length_c     12.9251(7)
_cell_angle_alpha     112.657(6)
_cell_angle_beta     95.845(5)
_cell_angle_gamma     98.512(5)
_cell_volume     914.65(11)
_cell_formula_units_Z     2
_cell_measurement_reflns_used     3996
_cell_measurement_theta_min     6.3810
_cell_measurement_theta_max     74.0032
_cell_measurement_temperature     123(2)
_cell_special_details     ?
_exptl_crystal_description     'chunk'
_exptl_crystal_colour     'colourless'
_exptl_crystal_size_max     0.44
_exptl_crystal_size_mid     0.31
_exptl_crystal_size_min     0.23
_exptl_crystal_size_rad     ?
_exptl_crystal_density_diffrn     1.371
_exptl_crystal_density_meas     ?
_exptl_crystal_density_method     'Not Measured'
_exptl_crystal_F_000     396
_exptl_absorpt_coefficient_mu     2.713
_exptl_absorpt_correction_type     multi-scan
_exptl_absorpt_process_details
;
(CrysAlis PRO; Oxford Diffraction, 2010)
;
_exptl_absorpt_correction_T_min     0.58703
_exptl_absorpt_correction_T_max     1.00000
_exptl_special_details
;
;
_diffrn_ambient_temperature     123(2)
_diffrn_radiation_type     'CuK\a'
_diffrn_radiation_wavelength     1.54184
_diffrn_radiation_source     'Enhance (Cu) X-ray Source'
_diffrn_radiation_monochromator     graphite
_diffrn_measurement_device_type     'Oxford Diffraction Xcalibur Ruby Gemini'
_diffrn_measurement_method     \w
_diffrn_detector_area_resol_mean     10.5081
_diffrn_reflns_number     6091
_diffrn_reflns_av_R_equivalents     0.0256
_diffrn_reflns_av_sigmaI/netI     0.0254
_diffrn_reflns_theta_min     6.39
_diffrn_reflns_theta_max     74.17
_diffrn_reflns_theta_full     67.50
_diffrn_measured_fraction_theta_max     0.970
_diffrn_measured_fraction_theta_full     0.998
_diffrn_reflns_limit_h_min     -6
_diffrn_reflns_limit_h_max     7
_diffrn_reflns_limit_k_min     -14
_diffrn_reflns_limit_k_max     15
_diffrn_reflns_limit_l_min     -16
_diffrn_reflns_limit_l_max     12
_refine_special_details
;
Refinement of <i>F</i>^2^ against ALL reflections. The weighted <i>R</i>-factor
<i>wR</i> and goodness of fit <i>S</i> are based on <i>F</i>^2^, conventional
<i>R</i>-factors <i>R</i> are based on <i>F</i>, with <i>F</i> set to zero for
negative <i>F</i>^2^. The threshold expression of <i>F</i>^2^ >
2\s(<i>F</i>^2^) is used only for calculating <i>R</i>-factors(gt) <i>etc</i>.
and is not relevant to the choice of reflections for refinement.
<i>R</i>-factors based on <i>F</i>^2^ are statistically about twice as large
as those based on <i>F</i>, and <i>R</i>- factors based on ALL data will be
even larger.
;
_reflns_number_total     3615
_reflns_number_gt     3114
_reflns_threshold_expression     I>2\s(I)
_refine_ls_structure_factor_coef     Fsqd
_refine_ls_matrix_type     full
_refine_ls_R_factor_all     0.0470
_refine_ls_R_factor_gt     0.0395
_refine_ls_wR_factor_gt     0.1048
_refine_ls_wR_factor_ref     0.1095
_refine_ls_goodness_of_fit_ref     1.032
_refine_ls_restrained_S_all     1.025
_refine_ls_number_reflns     3615
_refine_ls_number_parameters     276
_refine_ls_number_restraints     72
_refine_ls_hydrogen_treatment     mixed
_refine_ls_weighting_scheme     calc
_refine_ls_weighting_details
         'calc w=1/[\s^2^(Fo^2^)+(0.0635P)^2^+0.4312P] where P=(Fo^2^+2Fc^2^)/3'
_atom_sites_solution_hydrogens     geom
_atom_sites_solution_primary     direct
_atom_sites_solution_secondary     difmap
_refine_ls_shift/su_max     0.001
_refine_ls_shift/su_max_lt     0.001
_refine_ls_shift/su_mean     0.000
_refine_diff_density_max     0.371
_refine_diff_density_min     -0.269
_refine_ls_extinction_method     none
_refine_ls_extinction_coef     ?
loop_
    _atom_type_symbol
    _atom_type_description
    _atom_type_scat_dispersion_real
    _atom_type_scat_dispersion_imag
    _atom_type_scat_source
    C C 0.0181 0.0091 ' International Tables Vol C Tables 4.2.6.8 and 6.1.1.4'
    H H 0.0000 0.0000 ' International Tables Vol C Tables 4.2.6.8 and 6.1.1.4'
    N N 0.0311 0.0180 ' International Tables Vol C Tables 4.2.6.8 and 6.1.1.4'
    O O 0.0492 0.0322 ' International Tables Vol C Tables 4.2.6.8 and 6.1.1.4'
    S S 0.3331 0.5567 ' International Tables Vol C Tables 4.2.6.8 and 6.1.1.4'
_computing_data_collection     'CrysAlis PRO (Oxford Diffraction, 2010)'
_computing_cell_refinement     'CrysAlis PRO (Oxford Diffraction, 2010)'
_computing_data_reduction     'CrysAlis RED (Oxford Diffraction, 2010)'
_computing_structure_solution     'SHELXS97 (Sheldrick, 2008)'
_computing_structure_refinement     'SHELXL97 (Sheldrick, 2008)'
_computing_molecular_graphics
                              'ORTEP-3 (Farrugia, 1997) and PLATON (Spek, 2009)'
_computing_publication_material     'PLATON (Spek, 2009)'
loop_
    _atom_site_type_symbol
    _atom_site_label
    _atom_site_fract_x
    _atom_site_fract_y
    _atom_site_fract_z
    _atom_site_U_iso_or_equiv
    _atom_site_thermal_displace_type
    _atom_site_calc_flag
    _atom_site_refinement_flags
    _atom_site_occupancy
    _atom_site_disorder_assembly
    _atom_site_disorder_group
    S S1A 0.18315(9) 1.03620(4) 0.61944(5) 0.0240(2) Uani d PD 0.7990(10)
                                                                        A 1
    S S2A 0.73267(10) 0.08626(5) 0.16709(6) 0.0279(2) Uani d PD 0.7990(10)
                                                                         A 1
    O O1 0.8340(2) 0.63874(10) 0.50798(10) 0.0306(3) Uani d . 1.000 . .
    N N1 0.3176(2) 0.57437(11) 0.26094(11) 0.0217(4) Uani d . 1.000 . .
    C C1 0.3584(3) 0.46955(14) 0.27383(14) 0.0246(4) Uani d . 1.000 . .
    C C2 0.5717(3) 0.49305(13) 0.35403(13) 0.0214(4) Uani d . 1.000 A .
    C C3 0.6540(3) 0.61272(14) 0.44395(13) 0.0220(4) Uani d . 1.000 . .
    C C4 0.5080(3) 0.69853(13) 0.45572(13) 0.0201(4) Uani d . 1.000 A .
    C C5 0.2948(3) 0.66158(13) 0.37148(13) 0.0212(4) Uani d . 1.000 . .
    C C6 0.5750(3) 0.80356(12) 0.54314(13) 0.0210(4) Uani d D 1.000 . .
    C C7A 0.4685(3) 0.90348(14) 0.5796(3) 0.0183(5) Uani d PD 0.7990(10)
                                                                       A 1
    C C8A 0.2461(4) 0.90208(14) 0.5516(3) 0.0207(6) Uani d PD 0.7990(10)
                                                                       A 1
    C C9A 0.4535(3) 1.0966(3) 0.6871(4) 0.0329(4) Uani d PD 0.7990(10)
                                                                     A 1
    C C10A 0.5831(4) 1.0177(2) 0.6602(3) 0.0234(6) Uani d PD 0.7990(10)
                                                                      A 1
    C C11 0.6925(3) 0.41222(11) 0.34934(12) 0.0223(4) Uani d D 1.000 . .
    C C12A 0.6495(7) 0.28977(15) 0.2719(3) 0.0228(5) Uani d PD 0.7990(10)
                                                                        A 1
    C C13A 0.8188(6) 0.22914(15) 0.2613(3) 0.0238(7) Uani d PD 0.7990(10)
                                                                        A 1
    C C14A 0.4666(3) 0.1060(3) 0.1415(4) 0.0310(5) Uani d PD 0.7990(10)
                                                                      A 1
    C C15A 0.4455(6) 0.2152(2) 0.2014(4) 0.0263(6) Uani d PD 0.7990(10)
                                                                      A 1
    C C16 0.1124(3) 0.54282(14) 0.17762(14) 0.0250(4) Uani d . 1.000 . .
    C C17 0.0842(3) 0.63387(14) 0.13266(13) 0.0231(4) Uani d . 1.000 . .
    C C18 0.2395(3) 0.66337(15) 0.07197(14) 0.0276(5) Uani d . 1.000 . .
    C C19 0.2113(3) 0.74264(16) 0.02500(15) 0.0310(5) Uani d . 1.000 . .
    C C20 0.0256(3) 0.79278(16) 0.03671(15) 0.0320(5) Uani d . 1.000 . .
    C C21 -0.1304(3) 0.76399(16) 0.09586(15) 0.0325(5) Uani d . 1.000 . .
    C C22 -0.1007(3) 0.68515(15) 0.14398(14) 0.0278(5) Uani d . 1.000 . .
    C C8B 0.5804(14) 1.0004(7) 0.6512(15) 0.0207(6) Uani d PD 0.2010(10)
                                                                       A 2
    C C9B 0.1915(10) 1.0076(7) 0.6059(10) 0.0240(2) Uani d PD 0.2010(10)
                                                                       A 2
    S S1B 0.4253(4) 1.1062(3) 0.6913(4) 0.0329(4) Uani d PD 0.2010(10)
                                                                     A 2
    S S2B 0.4472(4) 0.0861(3) 0.1254(4) 0.0310(5) Uani d PD 0.2010(10)
                                                                     A 2
    C C13B 0.438(2) 0.2290(5) 0.2021(17) 0.0238(7) Uani d PD 0.2010(10)
                                                                      A 2
    C C14B 0.7253(7) 0.1115(10) 0.1784(12) 0.0279(2) Uani d PD 0.2010(10)
                                                                        A 2
    C C7B 0.4467(8) 0.8937(4) 0.5864(15) 0.0183(5) Uani d PD 0.2010(10)
                                                                      A 2
    C C12B 0.640(3) 0.2900(3) 0.2707(10) 0.0228(5) Uani d PD 0.2010(10)
                                                                      A 2
    C C10B 0.221(2) 0.9007(8) 0.5623(14) 0.0234(6) Uani d PD 0.2010(10)
                                                                      A 2
    C C15B 0.800(3) 0.2159(10) 0.2558(16) 0.0263(6) Uani d PD 0.2010(10)
                                                                       A 2
    H H1B 0.36535 0.40961 0.19840 0.0296 Uiso calc R 1.000 . .
    H H5A 0.25596 0.73017 0.36152 0.0255 Uiso calc R 1.000 . .
    H H5B 0.17305 0.62863 0.40123 0.0255 Uiso calc R 1.000 . .
    H H1A 0.23312 0.43872 0.30305 0.0296 Uiso calc R 1.000 . .
    H H16A 0.11277 0.46894 0.11292 0.0300 Uiso calc R 1.000 . .
    H H16B -0.01661 0.52956 0.21384 0.0300 Uiso calc R 1.000 . .
    H H18 0.36607 0.62866 0.06278 0.0331 Uiso calc R 1.000 . .
    H H19 0.31915 0.76265 -0.01525 0.0372 Uiso calc R 1.000 . .
    H H20 0.00581 0.84676 0.00415 0.0383 Uiso calc R 1.000 . .
    H H21 -0.25789 0.79798 0.10372 0.0390 Uiso calc R 1.000 . .
    H H22 -0.20800 0.66618 0.18501 0.0333 Uiso calc R 1.000 . .
    H H6 0.713(3) 0.8169(16) 0.5895(17) 0.026(5) Uiso d . 1.000 . .
    H H8A 0.14054 0.83497 0.50085 0.0249 Uiso calc PR 0.7990(10)
                                                               A 1
    H H9A 0.50486 1.17598 0.73726 0.0395 Uiso calc PR 0.7990(10)
                                                               A 1
    H H10A 0.73660 1.03548 0.69141 0.0281 Uiso calc PR 0.7990(10)
                                                                A 1
    H H11 0.823(3) 0.4373(16) 0.4015(17) 0.026(5) Uiso d . 1.000 . .
    H H13A 0.96646 0.26254 0.30162 0.0286 Uiso calc PR 0.7990(10)
                                                                A 1
    H H14A 0.34781 0.04620 0.09052 0.0372 Uiso calc PR 0.7990(10)
                                                                A 1
    H H15A 0.30930 0.24073 0.19759 0.0316 Uiso calc PR 0.7990(10)
                                                                A 1
    H H8B 0.73734 1.01388 0.67126 0.0249 Uiso calc PR 0.2010(10)
                                                               A 2
    H H9B 0.05409 1.02885 0.59182 0.0288 Uiso calc PR 0.2010(10)
                                                               A 2
    H H10B 0.10440 0.83526 0.51955 0.0281 Uiso calc PR 0.2010(10)
                                                                A 2
    H H13B 0.31035 0.26169 0.19782 0.0286 Uiso calc PR 0.2010(10)
                                                                A 2
    H H14B 0.81485 0.05504 0.15365 0.0335 Uiso calc PR 0.2010(10)
                                                                A 2
    H H15B 0.94614 0.24115 0.29862 0.0316 Uiso calc PR 0.2010(10)
                                                                A 2
loop_
    _atom_site_aniso_label
    _atom_site_aniso_U_11
    _atom_site_aniso_U_22
    _atom_site_aniso_U_33
    _atom_site_aniso_U_12
    _atom_site_aniso_U_13
    _atom_site_aniso_U_23
    S1A 0.0245(2) 0.0238(3) 0.0207(3) 0.0093(2) 0.0021(2) 0.0046(2)
    S2A 0.0394(3) 0.0223(3) 0.0221(3) 0.0103(2) 0.0069(2) 0.0073(2)
    O1 0.0245(6) 0.0280(6) 0.0298(6) 0.0071(5) -0.0056(5) 0.0036(5)
    N1 0.0241(7) 0.0213(6) 0.0165(6) 0.0037(5) -0.0021(5) 0.0060(5)
    C1 0.0267(8) 0.0213(7) 0.0214(8) 0.0028(6) -0.0019(6) 0.0061(6)
    C2 0.0223(7) 0.0236(8) 0.0174(7) 0.0032(6) 0.0026(6) 0.0081(6)
    C3 0.0215(8) 0.0249(8) 0.0182(7) 0.0035(6) 0.0017(6) 0.0083(6)
    C4 0.0206(7) 0.0233(7) 0.0170(7) 0.0039(6) 0.0028(6) 0.0092(6)
    C5 0.0208(7) 0.0231(7) 0.0182(7) 0.0044(6) 0.0010(6) 0.0074(6)
    C6 0.0193(7) 0.0258(8) 0.0178(7) 0.0036(6) 0.0016(6) 0.0094(6)
    C7A 0.0202(8) 0.0218(8) 0.0143(8) 0.0006(6) 0.0049(7) 0.0098(7)
    C8A 0.0215(11) 0.0253(10) 0.0147(11) 0.0062(8) 0.0045(8) 0.0066(8)
    C9A 0.0376(8) 0.0298(7) 0.0286(6) 0.0031(6) 0.0043(7) 0.0106(5)
    C10A 0.0225(10) 0.0219(11) 0.0185(12) -0.0006(9) 0.0023(8) 0.0025(10)
    C11 0.0221(8) 0.0246(8) 0.0185(7) 0.0025(6) 0.0017(6) 0.0081(6)
    C12A 0.0290(9) 0.0229(8) 0.0173(7) 0.0048(6) 0.0044(6) 0.0090(6)
    C13A 0.0308(13) 0.0199(11) 0.0208(10) 0.0054(10) 0.0040(9) 0.0083(9)
    C14A 0.0412(7) 0.0237(9) 0.0216(10) 0.0030(6) 0.0020(5) 0.0046(7)
    C15A 0.0285(11) 0.0264(11) 0.0248(10) 0.0041(10) 0.0016(9) 0.0125(11)
    C16 0.0254(8) 0.0253(8) 0.0193(7) 0.0011(6) -0.0047(6) 0.0072(6)
    C17 0.0258(8) 0.0224(7) 0.0147(7) 0.0009(6) -0.0047(6) 0.0043(6)
    C18 0.0234(8) 0.0327(9) 0.0225(8) 0.0031(7) -0.0017(6) 0.0091(7)
    C19 0.0292(9) 0.0368(9) 0.0244(8) -0.0019(7) -0.0007(7) 0.0141(7)
    C20 0.0406(10) 0.0284(8) 0.0251(8) 0.0025(7) -0.0032(7) 0.0127(7)
    C21 0.0360(10) 0.0328(9) 0.0286(9) 0.0132(8) 0.0037(7) 0.0106(7)
    C22 0.0295(9) 0.0327(9) 0.0219(8) 0.0076(7) 0.0054(7) 0.0113(7)
    C8B 0.0215(11) 0.0253(10) 0.0147(11) 0.0062(8) 0.0045(8) 0.0066(8)
    C9B 0.0245(2) 0.0238(3) 0.0207(3) 0.0093(2) 0.0021(2) 0.0046(2)
    S1B 0.0376(8) 0.0298(7) 0.0286(6) 0.0031(6) 0.0043(7) 0.0106(5)
    S2B 0.0412(7) 0.0237(9) 0.0216(10) 0.0030(6) 0.0020(5) 0.0046(7)
    C13B 0.0308(13) 0.0199(11) 0.0208(10) 0.0054(10) 0.0040(9) 0.0083(9)
    C14B 0.0394(3) 0.0223(3) 0.0221(3) 0.0103(2) 0.0069(2) 0.0073(2)
    C7B 0.0202(8) 0.0218(8) 0.0143(8) 0.0006(6) 0.0049(7) 0.0098(7)
    C12B 0.0290(9) 0.0229(8) 0.0173(7) 0.0048(6) 0.0044(6) 0.0090(6)
    C10B 0.0225(10) 0.0219(11) 0.0185(12) -0.0006(9) 0.0023(8) 0.0025(10)
    C15B 0.0285(11) 0.0264(11) 0.0248(10) 0.0041(10) 0.0016(9) 0.0125(11)
_geom_special_details
;
Bond distances, angles <i>etc</i>. have been calculated using the rounded
fractional coordinates. All su's are estimated from the variances of the
(full) variance-covariance matrix. The cell e.s.d.'s are taken into account in
the estimation of distances, angles and torsion angles
;
loop_
    _geom_bond_atom_site_label_1
    _geom_bond_atom_site_label_2
    _geom_bond_site_symmetry_1
    _geom_bond_site_symmetry_2
    _geom_bond_distance
    _geom_bond_publ_flag
    S1A C8A . . 1.718(3) no
    S1A C9A . . 1.718(3) no
    S1B C9B . . 1.719(10) no
    S1B C8B . . 1.718(12) no
    S2A C13A . . 1.718(3) no
    S2A C14A . . 1.718(2) no
    S2B C13B . . 1.718(15) no
    S2B C14B . . 1.719(8) no
    O1 C3 . . 1.235(2) no
    N1 C5 . . 1.470(2) no
    N1 C16 . . 1.472(2) no
    N1 C1 . . 1.462(2) no
    C1 C2 . . 1.506(3) no
    C2 C3 . . 1.490(2) no
    C2 C11 . . 1.345(2) no
    C3 C4 . . 1.491(3) no
    C4 C6 . . 1.347(2) no
    C4 C5 . . 1.508(2) no
    C6 C7A . . 1.458(3) no
    C6 C7B . . 1.458(9) no
    C7A C8A . . 1.381(3) no
    C7A C10A . . 1.443(4) no
    C7B C8B . . 1.372(18) no
    C7B C10B . . 1.422(14) no
    C9A C10A . . 1.341(4) no
    C9B C10B . . 1.307(17) no
    C11 C12A . . 1.458(3) no
    C11 C12B . . 1.458(9) no
    C12A C15A . . 1.438(6) no
    C12A C13A . . 1.377(5) no
    C12B C13B . . 1.38(2) no
    C12B C15B . . 1.44(2) no
    C14A C15A . . 1.340(6) no
    C14B C15B . . 1.30(2) no
    C16 C17 . . 1.507(3) no
    C17 C18 . . 1.397(3) no
    C17 C22 . . 1.391(3) no
    C18 C19 . . 1.386(3) no
    C19 C20 . . 1.388(3) no
    C20 C21 . . 1.382(3) no
    C21 C22 . . 1.394(3) no
    C1 H1A . . 0.9900 no
    C1 H1B . . 0.9900 no
    C5 H5A . . 0.9900 no
    C5 H5B . . 0.9900 no
    C6 H6 . . 0.943(19) no
    C8A H8A . . 0.9500 no
    C8B H8B . . 0.9500 no
    C9A H9A . . 0.9500 no
    C9B H9B . . 0.9500 no
    C10A H10A . . 0.9500 no
    C10B H10B . . 0.9500 no
    C11 H11 . . 0.92(2) no
    C13A H13A . . 0.9500 no
    C13B H13B . . 0.9500 no
    C14A H14A . . 0.9500 no
    C14B H14B . . 0.9500 no
    C15A H15A . . 0.9500 no
    C15B H15B . . 0.9500 no
    C16 H16A . . 0.9900 no
    C16 H16B . . 0.9900 no
    C18 H18 . . 0.9500 no
    C19 H19 . . 0.9500 no
    C20 H20 . . 0.9500 no
    C21 H21 . . 0.9500 no
    C22 H22 . . 0.9500 no
loop_
    _geom_contact_atom_site_label_1
    _geom_contact_atom_site_label_2
    _geom_contact_distance
    _geom_contact_site_symmetry_1
    _geom_contact_site_symmetry_2
    _geom_contact_publ_flag
    S1A C8A 3.648(3) . 2_576 no
    S1A S1A 3.3576(9) . 2_576 no
    S1A S2A 3.6853(9) . 2_666 no
    S1A C21 3.6606(19) . 2_576 no
    S1B C21 3.469(4) . 2_576 no
    S1B C6 3.631(5) . 2_676 no
    S1B C18 3.502(5) . 2_676 no
    S1B C5 3.609(5) . 2_676 no
    S1B C4 3.670(5) . 2_676 no
    S2A C9A 3.651(4) . 2_666 no
    S2A S1A 3.6853(9) . 2_666 no
    S2A C10A 3.598(3) . 2_666 no
    S2A C8A 3.569(3) . 2_666 no
    S2A C7A 3.582(3) . 2_666 no
    S2B C14B 3.692(15) . 2_655 no
    S2B C8B 3.475(16) . 2_666 no
    S2B S2B 3.335(6) . 2_655 no
    S2B C7B 3.618(17) . 2_666 no
    S1A H10A 3.0000 . 1_455 no
    S1B H21 2.8300 . 2_576 no
    S1B H5A 2.9700 . 2_676 no
    S2A H20 3.1600 . 2_665 no
    S2A H14A 3.0400 . 2_655 no
    S2B H19 3.0900 . 2_665 no
    O1 C15B 3.296(19) . 2_766 no
    O1 C13A 3.177(4) . 2_766 no
    O1 H10B 2.7400 . 1_655 no
    O1 H11 2.79(2) . 2_766 no
    O1 H13A 2.3900 . 2_766 no
    O1 H6 2.38(2) . . no
    O1 H11 2.39(2) . . no
    O1 H5B 2.6200 . 1_655 no
    O1 H15B 2.4900 . 2_766 no
    N1 H18 2.9300 . . no
    C1 C15A 3.154(4) . . no
    C1 C13B 2.974(12) . . no
    C4 C11 3.568(2) . 2_666 no
    C4 S1B 3.670(5) . 2_676 no
    C5 C10B 3.228(15) . . no
    C5 S1B 3.609(5) . 2_676 no
    C5 C8A 3.133(3) . . no
    C6 C15A 3.415(5) . 2_666 no
    C6 C12B 3.372(12) . 2_666 no
    C6 S1B 3.631(5) . 2_676 no
    C6 C13B 3.481(18) . 2_666 no
    C6 C12A 3.381(4) . 2_666 no
    C7A C13A 3.573(4) . 2_666 no
    C7A C9A 3.529(6) . 2_676 no
    C7A S2A 3.582(3) . 2_666 no
    C7B S2B 3.618(17) . 2_666 no
    C7B C15B 3.26(2) . 2_666 no
    C7B C14B 3.34(2) . 2_666 no
    C7B C12B 3.512(14) . 2_666 no
    C8A S2A 3.569(3) . 2_666 no
    C8A C5 3.133(3) . . no
    C8A C13A 3.452(4) . 2_666 no
    C8A C10A 3.475(4) . 2_676 no
    C8A S1A 3.648(3) . 2_576 no
    C8B S2B 3.475(16) . 2_666 no
    C8B C14B 3.595(18) . 2_666 no
    C9A C18 3.520(5) . 2_676 no
    C9A S2A 3.651(4) . 2_666 no
    C9A C7A 3.529(6) . 2_676 no
    C9B C9B 3.357(14) . 2_576 no
    C10A C14A 3.504(6) . 2_666 no
    C10A C8A 3.475(4) . 2_676 no
    C10A S2A 3.598(3) . 2_666 no
    C10B C15B 3.23(2) . 2_666 no
    C10B C14B 3.40(2) . 2_666 no
    C10B C5 3.228(15) . . no
    C11 C4 3.568(2) . 2_666 no
    C12A C6 3.381(4) . 2_666 no
    C12B C6 3.372(12) . 2_666 no
    C12B C7B 3.512(14) . 2_666 no
    C13A C8A 3.452(4) . 2_666 no
    C13A O1 3.177(4) . 2_766 no
    C13A C7A 3.573(4) . 2_666 no
    C13B C6 3.481(18) . 2_666 no
    C13B C1 2.974(12) . . no
    C14A C10A 3.504(6) . 2_666 no
    C14B C7B 3.34(2) . 2_666 no
    C14B C10B 3.40(2) . 2_666 no
    C14B C8B 3.595(18) . 2_666 no
    C14B S2B 3.692(15) . 2_655 no
    C15A C6 3.415(5) . 2_666 no
    C15A C1 3.154(4) . . no
    C15B C10B 3.23(2) . 2_666 no
    C15B O1 3.296(19) . 2_766 no
    C15B C7B 3.26(2) . 2_666 no
    C16 C18 3.520(2) . 2_565 no
    C18 C16 3.520(2) . 2_565 no
    C18 S1B 3.502(5) . 2_676 no
    C18 C9A 3.520(5) . 2_676 no
    C21 S1B 3.469(4) . 2_576 no
    C21 S1A 3.6606(19) . 2_576 no
    C1 H13B 2.4000 . . no
    C1 H15A 2.6500 . . no
    C2 H13B 2.9500 . . no
    C4 H8A 3.0300 . . no
    C5 H10B 2.8100 . . no
    C5 H8A 2.5900 . . no
    C7A H5A 2.8500 . . no
    C7B H5A 2.8400 . . no
    C8A H5A 2.6000 . . no
    C9A H5A 2.9400 . 2_676 no
    C9A H21 2.9900 . 2_576 no
    C9B H9B 2.6700 . 2_576 no
    C9B H8B 3.0200 . 1_455 no
    C10B H9B 2.9700 . 2_576 no
    C10B H5A 2.7200 . . no
    C12A H1B 2.8100 . . no
    C12B H1B 2.7600 . . no
    C13B H19 3.0000 . 2_665 no
    C13B H1B 2.4300 . . no
    C13B H1A 3.0200 . . no
    C14A H19 3.0200 . 2_665 no
    C15A H1B 2.6100 . . no
    C15A H19 3.0200 . 2_665 no
    C17 H5A 2.7500 . . no
    C17 H16A 2.9700 . 2_565 no
    C17 H9A 3.0500 . 2_676 no
    C18 H16A 2.8400 . 2_565 no
    C18 H9A 2.6700 . 2_676 no
    C19 H16A 2.9000 . 2_565 no
    C19 H9A 3.0800 . 2_676 no
    C20 H16A 3.0700 . 2_565 no
    H1A H13A 2.5700 . 1_455 no
    H1A H16B 2.5000 . . no
    H1A C13B 3.0200 . . no
    H1A H5B 2.3700 . . no
    H1A H15A 2.5000 . . no
    H1A H13B 2.2900 . . no
    H1B C15A 2.6100 . . no
    H1B H15A 2.1200 . . no
    H1B C13B 2.4300 . . no
    H1B H13B 1.8600 . . no
    H1B C12A 2.8100 . . no
    H1B C12B 2.7600 . . no
    H1B H16A 2.2100 . . no
    H5A C10B 2.7200 . . no
    H5A C7B 2.8400 . . no
    H5A C7A 2.8500 . . no
    H5A C8A 2.6000 . . no
    H5A C17 2.7500 . . no
    H5A H8A 2.0600 . . no
    H5A C9A 2.9400 . 2_676 no
    H5A S1B 2.9700 . 2_676 no
    H5A H10B 2.3400 . . no
    H5A H9A 2.5100 . 2_676 no
    H5B H1A 2.3700 . . no
    H5B H8A 2.4900 . . no
    H5B O1 2.6200 . 1_455 no
    H5B H16B 2.3400 . . no
    H6 O1 2.38(2) . . no
    H6 H10A 2.5500 . . no
    H6 H8B 2.2900 . . no
    H8A H5B 2.4900 . . no
    H8A H5A 2.0600 . . no
    H8A C4 3.0300 . . no
    H8A C5 2.5900 . . no
    H8B C9B 3.0200 . 1_655 no
    H8B H6 2.2900 . . no
    H8B H9B 2.3200 . 1_655 no
    H9A C17 3.0500 . 2_676 no
    H9A H5A 2.5100 . 2_676 no
    H9A C19 3.0800 . 2_676 no
    H9A C18 2.6700 . 2_676 no
    H9B H9B 2.1900 . 2_576 no
    H9B H8B 2.3200 . 1_455 no
    H9B C10B 2.9700 . 2_576 no
    H9B C9B 2.6700 . 2_576 no
    H10A H6 2.5500 . . no
    H10A S1A 3.0000 . 1_655 no
    H10B H5A 2.3400 . . no
    H10B C5 2.8100 . . no
    H10B O1 2.7400 . 1_455 no
    H11 O1 2.79(2) . 2_766 no
    H11 O1 2.39(2) . . no
    H11 H13A 2.4500 . . no
    H13A O1 2.3900 . 2_766 no
    H13A H1A 2.5700 . 1_655 no
    H13A H11 2.4500 . . no
    H13B H1B 1.8600 . . no
    H13B C2 2.9500 . . no
    H13B H1A 2.2900 . . no
    H13B C1 2.4000 . . no
    H14A S2A 3.0400 . 2_655 no
    H15A C1 2.6500 . . no
    H15A H1B 2.1200 . . no
    H15A H1A 2.5000 . . no
    H15B O1 2.4900 . 2_766 no
    H16A C17 2.9700 . 2_565 no
    H16A H1B 2.2100 . . no
    H16A C20 3.0700 . 2_565 no
    H16A C18 2.8400 . 2_565 no
    H16A C19 2.9000 . 2_565 no
    H16B H22 2.3600 . . no
    H16B H1A 2.5000 . . no
    H16B H5B 2.3400 . . no
    H18 N1 2.9300 . . no
    H19 S2B 3.0900 . 2_665 no
    H19 C14A 3.0200 . 2_665 no
    H19 C15A 3.0200 . 2_665 no
    H19 C13B 3.0000 . 2_665 no
    H20 S2A 3.1600 . 2_665 no
    H21 S1B 2.8300 . 2_576 no
    H21 C9A 2.9900 . 2_576 no
    H22 H16B 2.3600 . . no
loop_
    _geom_angle_atom_site_label_1
    _geom_angle_atom_site_label_2
    _geom_angle_atom_site_label_3
    _geom_angle_site_symmetry_1
    _geom_angle_site_symmetry_2
    _geom_angle_site_symmetry_3
    _geom_angle
    _geom_angle_publ_flag
    C8A S1A C9A . . . 92.00(17) no
    C8B S1B C9B . . . 90.4(6) no
    C13A S2A C14A . . . 91.2(2) no
    C13B S2B C14B . . . 91.2(7) no
    C1 N1 C5 . . . 109.61(13) no
    C5 N1 C16 . . . 110.43(13) no
    C1 N1 C16 . . . 108.34(14) no
    N1 C1 C2 . . . 111.86(15) no
    C1 C2 C3 . . . 118.18(16) no
    C1 C2 C11 . . . 123.85(15) no
    C3 C2 C11 . . . 117.97(15) no
    O1 C3 C2 . . . 121.03(17) no
    C2 C3 C4 . . . 117.50(15) no
    O1 C3 C4 . . . 121.44(16) no
    C5 C4 C6 . . . 124.57(17) no
    C3 C4 C6 . . . 117.12(16) no
    C3 C4 C5 . . . 118.29(14) no
    N1 C5 C4 . . . 110.75(14) no
    C4 C6 C7A . . . 130.47(19) no
    C4 C6 C7B . . . 127.9(5) no
    C6 C7A C8A . . . 126.3(2) no
    C8A C7A C10A . . . 110.5(2) no
    C6 C7A C10A . . . 123.0(2) no
    C6 C7B C10B . . . 134.6(12) no
    C6 C7B C8B . . . 112.0(6) no
    C8B C7B C10B . . . 112.4(9) no
    S1A C8A C7A . . . 111.9(2) no
    S1B C8B C7B . . . 110.7(7) no
    S1A C9A C10A . . . 111.6(3) no
    S1B C9B C10B . . . 113.6(8) no
    C7A C10A C9A . . . 114.0(3) no
    C7B C10B C9B . . . 112.2(11) no
    C2 C11 C12A . . . 129.3(2) no
    C2 C11 C12B . . . 127.0(7) no
    C11 C12A C13A . . . 119.8(3) no
    C11 C12A C15A . . . 129.5(3) no
    C13A C12A C15A . . . 110.7(3) no
    C13B C12B C15B . . . 110.8(11) no
    C11 C12B C13B . . . 126.5(13) no
    C11 C12B C15B . . . 122.8(14) no
    S2A C13A C12A . . . 112.4(3) no
    S2B C13B C12B . . . 111.1(9) no
    S2A C14A C15A . . . 112.4(3) no
    S2B C14B C15B . . . 112.9(10) no
    C12A C15A C14A . . . 113.3(3) no
    C12B C15B C14B . . . 113.7(14) no
    N1 C16 C17 . . . 113.51(15) no
    C18 C17 C22 . . . 118.42(17) no
    C16 C17 C18 . . . 119.81(17) no
    C16 C17 C22 . . . 121.66(16) no
    C17 C18 C19 . . . 120.85(17) no
    C18 C19 C20 . . . 120.05(18) no
    C19 C20 C21 . . . 119.84(19) no
    C20 C21 C22 . . . 120.03(18) no
    C17 C22 C21 . . . 120.80(17) no
    N1 C1 H1A . . . 109.00 no
    N1 C1 H1B . . . 109.00 no
    C2 C1 H1A . . . 109.00 no
    C2 C1 H1B . . . 109.00 no
    H1A C1 H1B . . . 108.00 no
    N1 C5 H5A . . . 109.00 no
    N1 C5 H5B . . . 109.00 no
    C4 C5 H5A . . . 109.00 no
    C4 C5 H5B . . . 109.00 no
    H5A C5 H5B . . . 108.00 no
    C4 C6 H6 . . . 116.8(13) no
    C7A C6 H6 . . . 112.8(13) no
    C7B C6 H6 . . . 114.6(14) no
    S1A C8A H8A . . . 124.00 no
    C7A C8A H8A . . . 124.00 no
    C7B C8B H8B . . . 125.00 no
    S1B C8B H8B . . . 125.00 no
    C10A C9A H9A . . . 124.00 no
    S1A C9A H9A . . . 124.00 no
    C10B C9B H9B . . . 123.00 no
    S1B C9B H9B . . . 123.00 no
    C9A C10A H10A . . . 123.00 no
    C7A C10A H10A . . . 123.00 no
    C9B C10B H10B . . . 124.00 no
    C7B C10B H10B . . . 124.00 no
    C12A C11 H11 . . . 114.6(13) no
    C2 C11 H11 . . . 116.2(13) no
    C12B C11 H11 . . . 116.8(15) no
    C12A C13A H13A . . . 124.00 no
    S2A C13A H13A . . . 124.00 no
    S2B C13B H13B . . . 124.00 no
    C12B C13B H13B . . . 125.00 no
    S2A C14A H14A . . . 124.00 no
    C15A C14A H14A . . . 124.00 no
    S2B C14B H14B . . . 124.00 no
    C15B C14B H14B . . . 124.00 no
    C12A C15A H15A . . . 123.00 no
    C14A C15A H15A . . . 123.00 no
    C12B C15B H15B . . . 123.00 no
    C14B C15B H15B . . . 123.00 no
    H16A C16 H16B . . . 108.00 no
    N1 C16 H16B . . . 109.00 no
    C17 C16 H16A . . . 109.00 no
    N1 C16 H16A . . . 109.00 no
    C17 C16 H16B . . . 109.00 no
    C17 C18 H18 . . . 120.00 no
    C19 C18 H18 . . . 120.00 no
    C18 C19 H19 . . . 120.00 no
    C20 C19 H19 . . . 120.00 no
    C19 C20 H20 . . . 120.00 no
    C21 C20 H20 . . . 120.00 no
    C20 C21 H21 . . . 120.00 no
    C22 C21 H21 . . . 120.00 no
    C21 C22 H22 . . . 120.00 no
    C17 C22 H22 . . . 120.00 no
loop_
    _geom_torsion_atom_site_label_1
    _geom_torsion_atom_site_label_2
    _geom_torsion_atom_site_label_3
    _geom_torsion_atom_site_label_4
    _geom_torsion_site_symmetry_1
    _geom_torsion_site_symmetry_2
    _geom_torsion_site_symmetry_3
    _geom_torsion_site_symmetry_4
    _geom_torsion
    _geom_torsion_publ_flag
    C9A S1A C8A C7A . . . . -0.2(3) no
    C8A S1A C9A C10A . . . . -0.9(3) no
    C14A S2A C13A C12A . . . . -0.4(3) no
    C13A S2A C14A C15A . . . . 0.0(4) no
    C5 N1 C1 C2 . . . . -62.00(18) no
    C16 N1 C1 C2 . . . . 177.45(13) no
    C16 N1 C5 C4 . . . . -177.33(14) no
    C1 N1 C16 C17 . . . . -164.29(14) no
    C5 N1 C16 C17 . . . . 75.66(18) no
    C1 N1 C5 C4 . . . . 63.39(18) no
    N1 C1 C2 C11 . . . . -153.36(16) no
    N1 C1 C2 C3 . . . . 26.7(2) no
    C11 C2 C3 C4 . . . . -174.12(16) no
    C3 C2 C11 C12A . . . . 179.2(2) no
    C11 C2 C3 O1 . . . . 4.2(3) no
    C1 C2 C11 C12A . . . . -0.8(3) no
    C1 C2 C3 C4 . . . . 5.8(2) no
    C1 C2 C3 O1 . . . . -175.89(16) no
    O1 C3 C4 C5 . . . . 177.70(16) no
    O1 C3 C4 C6 . . . . -3.6(3) no
    C2 C3 C4 C5 . . . . -4.0(2) no
    C2 C3 C4 C6 . . . . 174.63(16) no
    C3 C4 C5 N1 . . . . -29.9(2) no
    C3 C4 C6 C7A . . . . -177.8(2) no
    C5 C4 C6 C7A . . . . 0.7(3) no
    C6 C4 C5 N1 . . . . 151.56(17) no
    C4 C6 C7A C8A . . . . 19.5(4) no
    C4 C6 C7A C10A . . . . -166.4(3) no
    C10A C7A C8A S1A . . . . 1.2(3) no
    C6 C7A C8A S1A . . . . 175.9(2) no
    C6 C7A C10A C9A . . . . -176.8(3) no
    C8A C7A C10A C9A . . . . -1.9(4) no
    S1A C9A C10A C7A . . . . 1.7(4) no
    C2 C11 C12A C15A . . . . -18.5(5) no
    C2 C11 C12A C13A . . . . 163.1(2) no
    C15A C12A C13A S2A . . . . 0.7(4) no
    C11 C12A C13A S2A . . . . 179.4(2) no
    C11 C12A C15A C14A . . . . -179.2(3) no
    C13A C12A C15A C14A . . . . -0.7(5) no
    S2A C14A C15A C12A . . . . 0.4(5) no
    N1 C16 C17 C18 . . . . 62.1(2) no
    N1 C16 C17 C22 . . . . -121.80(17) no
    C16 C17 C18 C19 . . . . 176.81(16) no
    C22 C17 C18 C19 . . . . 0.6(3) no
    C16 C17 C22 C21 . . . . -176.10(16) no
    C18 C17 C22 C21 . . . . 0.1(3) no
    C17 C18 C19 C20 . . . . -0.8(3) no
    C18 C19 C20 C21 . . . . 0.4(3) no
    C19 C20 C21 C22 . . . . 0.3(3) no
    C20 C21 C22 C17 . . . . -0.5(3) no
loop_
    _geom_hbond_atom_site_label_D
    _geom_hbond_atom_site_label_H
    _geom_hbond_atom_site_label_A
    _geom_hbond_site_symmetry_A
    _geom_hbond_distance_DH
    _geom_hbond_distance_HA
    _geom_hbond_distance_DA
    _geom_hbond_angle_DHA
    _geom_hbond_publ_flag
    C13A H13A O1 2_766 0.95 2.39 3.177(4) 140 yes
    C16 H16A Cg6 2_565 0.99 2.68 3.6017(19) 156 yes
