# Supplementary material for: 1-Benzyl-3,5-bis­[(E)-3-thienyl­methyl­idene]piperidin-4-one
Source: Acta Crystallogr Sect E Struct Rep Online. 2011 Feb 5;67(Pt 3):o571. doi: 10.1107/S1600536811003758 (PMC3052058; doi:10.1107/S1600536811003758)
Supplement: Supplementary file 2 [file e-67-0o571-Isup2.hkl]

#
# h,k,l, Fc-squared, Fo-squared, sigma(Fo-squared) and status flag
#
data_I
_shelx_title ' kr1 in P-1 C22H19NOS2 Z=2'
_shelx_refln_list_code          4
_shelx_F_calc_maximum       90.38
_exptl_crystal_F_000       396.00
_reflns_d_resolution_high  0.8013
 
loop_
 _symmetry_equiv_pos_as_xyz
 'x, y, z'
 '-x, -y, -z'
 
_cell_length_a     6.1809
_cell_length_b    12.7391
_cell_length_c    12.9251
_cell_angle_alpha 112.657
_cell_angle_beta   95.845
_cell_angle_gamma  98.512
 
_shelx_F_squared_multiplier     1.000
 
loop_
 _refln_index_h
 _refln_index_k
 _refln_index_l
 _refln_F_squared_calc
 _refln_F_squared_meas
 _refln_F_squared_sigma
 _refln_observed_status
   1   0   0     2214.33     2127.08      4.32 o
   2   0   0     1103.53     1074.67     12.94 o
   3   0   0      523.02      568.72      6.13 o
   4   0   0       18.86       23.93      2.67 o
   5   0   0        0.52       -2.52      2.94 o
   6   0   0        0.37       -1.06      2.32 o
   7   0   0       21.05       22.27      3.08 o
  -7   1   0       61.83       72.89      3.17 o
  -6   1   0      138.55      132.40      4.23 o
  -5   1   0       82.19       79.52      3.32 o
  -4   1   0        5.12        7.82      2.01 o
  -3   1   0       50.75       47.85      2.11 o
  -2   1   0       39.80       46.17      1.04 o
  -1   1   0     3360.80     3255.70      8.90 o
   1   1   0      149.89      176.76      1.70 o
   2   1   0       30.42       24.52      1.57 o
   3   1   0     4016.72     3915.71     17.19 o
   4   1   0     1942.65     2003.36     18.54 o
   5   1   0      474.91      442.04     10.03 o
   6   1   0        0.13       -3.27      3.27 o
   7   1   0        6.55        6.02      2.68 o
  -7   2   0       71.42       81.01      3.20 o
  -6   2   0       20.80       21.61      2.33 o
  -5   2   0       35.32       32.27      2.21 o
  -4   2   0       55.44       61.08      7.48 o
  -3   2   0      407.25      435.53      3.97 o
  -2   2   0     1055.24     1164.17      7.76 o
  -1   2   0      273.73      299.52      3.33 o
   0   2   0       32.07       37.94      1.03 o
   1   2   0      652.20      698.38     22.22 o
   2   2   0        7.65        7.90      1.48 o
   3   2   0      168.76      165.07      4.77 o
   4   2   0        2.74        5.61      2.02 o
   5   2   0        3.53        7.08      3.18 o
   6   2   0       15.55       15.88      2.16 o
   7   2   0        1.26        4.31      2.38 o
  -7   3   0       21.62       24.97      2.14 o
  -6   3   0      822.93      749.37     17.45 o
  -5   3   0      250.13      229.76      5.56 o
  -4   3   0      716.30      811.50      9.43 o
  -3   3   0        9.79       23.15      1.55 o
  -2   3   0      794.53      834.52      7.39 o
  -1   3   0       12.69       11.70      0.98 o
   0   3   0      576.42      647.84      5.08 o
   1   3   0     1003.59     1085.24      4.46 o
   2   3   0     1230.76     1410.49     42.36 o
   3   3   0      371.33      307.03      6.69 o
   4   3   0      348.29      348.76      7.55 o
   5   3   0      137.72      121.79      4.34 o
   6   3   0      104.68       95.13      3.23 o
  -7   4   0      122.13      134.53      2.94 o
  -6   4   0       38.38       30.66      2.71 o
  -5   4   0       19.65       15.93      1.82 o
  -4   4   0      531.92      496.83      7.45 o
  -3   4   0       17.02       11.58      1.35 o
  -2   4   0     2132.68     2256.54     13.48 o
  -1   4   0       18.31       11.11      1.07 o
   0   4   0       42.45       29.74      1.39 o
   1   4   0      301.96      320.35      4.21 o
   2   4   0      432.35      467.91      8.00 o
   3   4   0      450.95      433.86      8.55 o
   4   4   0       23.67       29.69      2.90 o
   5   4   0      688.25      675.23     19.11 o
   6   4   0        8.98        8.76      3.39 o
  -7   5   0       18.13       18.76      1.95 o
  -6   5   0      244.66      214.02      6.34 o
  -5   5   0      147.37      122.96      4.94 o
  -4   5   0      620.41      563.28      6.20 o
  -3   5   0       84.97       97.69      3.45 o
  -2   5   0        3.58        5.35      1.05 o
  -1   5   0      461.74      486.58      6.43 o
   0   5   0      219.94      212.32      3.89 o
   1   5   0      889.54      990.13     33.14 o
   2   5   0       60.79       65.76      3.34 o
   3   5   0       22.65       15.36      2.74 o
   4   5   0      133.44      136.75     12.15 o
   5   5   0       79.83       85.47      7.51 o
   6   5   0       33.34       28.56      2.42 o
  -7   6   0       19.07       21.41      2.08 o
  -6   6   0        0.69        0.20      2.28 o
  -5   6   0        0.59        2.83      2.34 o
  -4   6   0      845.16      806.83      8.00 o
  -3   6   0      176.70      197.15      5.21 o
  -2   6   0      457.24      427.88      7.14 o
  -1   6   0     1660.57     1745.44     13.35 o
   0   6   0      585.04      638.52      7.50 o
   1   6   0      115.21      143.39      4.20 o
   2   6   0       60.32       73.39      4.01 o
   3   6   0        7.86        3.81      2.43 o
   4   6   0        0.27        1.81      5.29 o
   5   6   0      184.12      197.67     16.27 o
   6   6   0        3.99        2.13      1.68 o
  -7   7   0       15.03       19.05      1.97 o
  -6   7   0      257.11      226.00      6.69 o
  -5   7   0       22.32       18.10      2.67 o
  -4   7   0      159.60      155.71      3.78 o
  -3   7   0       47.25       39.49      2.70 o
  -2   7   0      243.40      204.70      5.44 o
  -1   7   0      325.95      340.91      6.54 o
   0   7   0     1015.98     1100.05     10.76 o
   1   7   0      507.38      491.13      9.46 o
   2   7   0       84.00       78.68      4.37 o
   3   7   0      538.91      487.29     10.98 o
   4   7   0        7.93        8.46      2.88 o
   5   7   0       13.78       14.94      1.67 o
  -7   8   0        1.15        0.72      1.91 o
  -6   8   0       10.39        7.46      2.42 o
  -5   8   0      239.23      215.78      7.21 o
  -4   8   0       49.53       42.41      3.42 o
  -3   8   0     1123.55     1065.55      9.88 o
  -2   8   0      584.42      575.23      9.64 o
  -1   8   0      303.44      300.13      6.65 o
   0   8   0        0.45        0.33      2.11 o
   1   8   0      204.45      174.24      5.31 o
   2   8   0      244.80      236.06     25.02 o
   3   8   0      173.48      165.85      6.53 o
   4   8   0       36.97       37.98      3.18 o
   5   8   0        5.33        3.90      1.44 o
  -6   9   0       18.46       17.21      2.41 o
  -5   9   0      247.47      204.24      7.03 o
  -4   9   0      161.37      129.53      5.53 o
  -3   9   0      829.18      792.67      8.29 o
  -2   9   0       24.92       24.34      2.03 o
  -1   9   0      370.25      364.80      5.53 o
   0   9   0      406.72      391.47      6.10 o
   1   9   0      526.54      457.90      9.75 o
   2   9   0        0.44       -2.39      3.23 o
   3   9   0      170.47      186.77     11.50 o
   4   9   0        0.59        1.28      1.60 o
  -6  10   0       97.51      108.64      6.08 o
  -5  10   0        0.56        1.77      2.88 o
  -4  10   0       27.93       28.73      3.15 o
  -3  10   0       73.67       89.69      8.17 o
  -2  10   0      821.75      779.72     11.91 o
  -1  10   0      511.09      518.11     16.63 o
   0  10   0      275.67      225.32      4.91 o
   1  10   0      763.10      672.49     12.33 o
   2  10   0        2.91        1.15      2.91 o
   3  10   0       17.33       22.55      1.58 o
   4  10   0      128.93      138.81      4.10 o
  -5  11   0       22.69       19.26      2.69 o
  -4  11   0       18.93       13.23      3.08 o
  -3  11   0        8.88        1.67      2.82 o
  -2  11   0       19.05       20.20      2.11 o
  -1  11   0       78.35       65.39      2.16 o
   0  11   0       78.66       62.55      4.19 o
   1  11   0      350.93      341.59      8.78 o
   2  11   0       30.31       29.33      1.87 o
   3  11   0       35.24       36.61      2.70 o
  -5  12   0      119.83      127.29      4.01 o
  -4  12   0        0.07        1.16      2.51 o
  -3  12   0       71.39       69.48      2.62 o
  -2  12   0       40.84       34.72      2.14 o
  -1  12   0      161.07      174.41      3.37 o
   0  12   0        1.16        2.29      2.58 o
   1  12   0        7.41        7.60      2.45 o
   2  12   0      134.73      130.17      6.31 o
   3  12   0       21.48       20.86      1.58 o
  -4  13   0        1.41        2.72      2.31 o
  -3  13   0      188.05      194.52      3.63 o
  -2  13   0       46.69       51.34      2.15 o
  -1  13   0       27.45       30.84      2.67 o
   0  13   0        2.76        3.81      1.84 o
   1  13   0       37.66       38.09      1.76 o
  -3  14   0      103.54      106.86      3.08 o
  -2  14   0        6.88        4.84      2.22 o
  -1  14   0       13.35       10.91      1.91 o
   0  14   0       18.79       19.26      1.88 o
  -1 -14   1        8.81        9.51      1.90 o
   0 -14   1       51.05       53.90      2.77 o
   1 -14   1       15.87       20.19      1.94 o
   2 -14   1      153.85      154.03      3.73 o
   3 -14   1       24.95       30.79      1.62 o
   4 -14   1       68.74       75.61      2.54 o
  -2 -13   1       30.45       36.74      1.48 o
  -1 -13   1        0.97       -0.03      1.65 o
   0 -13   1      143.53      133.63      5.19 o
   1 -13   1       70.16       57.12      3.56 o
   2 -13   1       48.16       44.25      2.16 o
   3 -13   1        4.52        5.33      1.74 o
   4 -13   1       91.86      103.39      3.97 o
   5 -13   1        0.21        2.67      2.02 o
  -3 -12   1       57.22       57.72      2.66 o
  -2 -12   1        0.31        4.10      1.57 o
  -1 -12   1       18.94       16.96      2.68 o
   0 -12   1        1.10        2.34      2.61 o
   1 -12   1        2.77        3.48      1.75 o
   2 -12   1      266.12      270.90      6.38 o
   3 -12   1       85.16       81.29      4.56 o
   4 -12   1      166.96      201.89      5.04 o
   5 -12   1       95.42       98.50      3.66 o
  -4 -11   1        0.29        1.21      1.59 o
  -3 -11   1      294.93      317.57      8.31 o
  -2 -11   1       12.15       12.04      2.83 o
  -1 -11   1        0.16       -1.48      2.84 o
   0 -11   1       29.83       25.61      4.31 o
   1 -11   1      145.09      122.86      2.97 o
   2 -11   1      323.70      310.67      7.74 o
   3 -11   1       44.87       46.83      3.28 o
   4 -11   1       42.50       46.09      2.20 o
   5 -11   1       76.57       89.54      4.45 o
   6 -11   1        1.61        2.53      1.56 o
  -4 -10   1      139.61      142.54      3.09 o
  -3 -10   1       12.34       12.82      2.46 o
  -2 -10   1      141.94      130.72      5.75 o
  -1 -10   1        9.12        8.77      1.98 o
   0 -10   1      550.16      518.27      9.17 o
   1 -10   1     1334.10     1335.85      8.61 o
   2 -10   1       30.09       33.24      1.84 o
   3 -10   1       14.88       12.52      2.15 o
   4 -10   1      288.37      297.15     19.20 o
   5 -10   1       31.72       31.27      3.18 o
   6 -10   1       32.92       35.31      2.83 o
  -5  -9   1       25.26       26.27      1.84 o
  -4  -9   1       81.84       82.64      2.80 o
  -3  -9   1       23.52       15.70      3.35 o
  -2  -9   1      155.26      141.64      5.94 o
  -1  -9   1      305.05      283.47      5.32 o
   0  -9   1       98.43       81.53      2.36 o
   1  -9   1      272.81      283.68      4.77 o
   2  -9   1       67.04       68.39      2.19 o
   3  -9   1        5.71        7.80      1.97 o
   4  -9   1        6.66        3.16      2.21 o
   5  -9   1       88.65       80.52      4.63 o
   6  -9   1       10.60       18.42      2.43 o
  -5  -8   1       72.56       76.71      3.39 o
  -4  -8   1       86.51       81.37      2.81 o
  -3  -8   1        7.26        3.78      2.75 o
  -2  -8   1      263.60      237.23     11.40 o
  -1  -8   1       60.06       56.92      3.63 o
   0  -8   1      578.64      591.43      8.05 o
   1  -8   1       29.82       32.95      2.33 o
   2  -8   1       17.24       16.12      1.89 o
   3  -8   1       63.69       62.98      2.06 o
   4  -8   1        6.94        2.59      2.23 o
   5  -8   1       77.66       77.03      4.23 o
   6  -8   1       10.19       13.32      2.43 o
   7  -8   1       42.43       45.60      2.40 o
  -6  -7   1        1.35        1.33      1.65 o
  -5  -7   1      112.06      114.66      2.51 o
  -4  -7   1      696.63      726.68     12.01 o
  -3  -7   1        3.97        5.28      3.53 o
  -2  -7   1      222.41      196.11      8.62 o
  -1  -7   1       25.19       23.97      2.48 o
   0  -7   1     1142.38     1229.12     10.73 o
   1  -7   1      575.51      627.59      8.45 o
   2  -7   1        5.39        4.80      1.53 o
   3  -7   1      201.74      210.80      5.70 o
   4  -7   1        3.45        6.08      1.48 o
   5  -7   1       15.14       12.02      2.55 o
   6  -7   1       13.90       11.99      2.33 o
   7  -7   1       10.50       19.69      1.97 o
  -6  -6   1        4.81        0.49      1.98 o
  -5  -6   1       18.65       18.56      2.03 o
  -4  -6   1        0.18        2.00      3.62 o
  -3  -6   1        7.65        2.75      2.09 o
  -2  -6   1      238.42      214.22      6.49 o
  -1  -6   1     1845.28     1937.65     16.85 o
   0  -6   1     1011.23     1097.97      9.23 o
   1  -6   1     1435.15     1453.31     11.72 o
   2  -6   1       93.28       82.69      3.12 o
   3  -6   1      157.48      136.89      4.34 o
   4  -6   1       65.56       73.58      2.25 o
   5  -6   1      150.28      130.23      5.13 o
   6  -6   1       68.65       59.55      3.60 o
   7  -6   1       16.06       15.74      1.87 o
  -6  -5   1       40.70       42.54      2.14 o
  -5  -5   1       32.26       30.02      2.25 o
  -4  -5   1       77.14       80.85      3.99 o
  -3  -5   1       79.59       93.14      4.47 o
  -2  -5   1       15.45       19.48      2.12 o
  -1  -5   1       25.32       26.21      1.01 o
   0  -5   1       11.60       18.65      1.23 o
   1  -5   1     1100.33     1232.65      9.69 o
   2  -5   1     1530.78     1695.58     12.62 o
   3  -5   1      149.36      136.22      4.07 o
   4  -5   1      176.95      170.71      7.36 o
   5  -5   1      555.81      521.53      9.87 o
   6  -5   1        2.36       -0.88      2.32 o
   7  -5   1        1.02        0.33      1.92 o
  -6  -4   1        8.71        4.46      4.58 o
  -5  -4   1       59.64       57.99      2.97 o
  -4  -4   1        0.31        4.18      2.74 o
  -3  -4   1        3.46       11.22      1.96 o
  -2  -4   1      362.81      408.91      7.19 o
  -1  -4   1      498.94      516.16     12.45 o
   0  -4   1        6.80        4.54      0.69 o
   1  -4   1        6.99        8.83      0.99 o
   2  -4   1       32.03       36.70      1.85 o
   3  -4   1     1221.87     1307.87     11.42 o
   4  -4   1       17.26       18.01      2.04 o
   5  -4   1      293.25      269.87      8.63 o
   6  -4   1       41.59       34.36      2.94 o
   7  -4   1       13.29        9.21      1.94 o
  -7  -3   1        9.38        8.42      2.40 o
  -6  -3   1      455.16      459.38     17.56 o
  -5  -3   1      103.54       98.70      3.83 o
  -4  -3   1      270.30      250.87     13.18 o
  -3  -3   1       64.17       72.14      3.43 o
  -2  -3   1       21.95       33.61      2.02 o
  -1  -3   1       26.49       29.09      0.99 o
   0  -3   1     1120.22     1207.14      6.24 o
   1  -3   1      378.94      403.05      6.48 o
   2  -3   1      275.80      306.82      7.64 o
   3  -3   1      326.14      303.35      3.69 o
   4  -3   1      196.25      184.05     15.34 o
   5  -3   1      119.76      113.98      3.24 o
   6  -3   1      351.75      348.00     35.54 o
   7  -3   1       51.86       49.21      2.78 o
  -7  -2   1        2.62       13.89      8.99 o
  -6  -2   1       58.61       59.13      2.95 o
  -5  -2   1     1257.56     1186.47     13.10 o
  -4  -2   1      946.84      881.62     13.01 o
  -3  -2   1      263.13      249.93      4.27 o
  -2  -2   1       34.11       32.00      1.27 o
  -1  -2   1      546.12      607.61      5.39 o
   0  -2   1        5.64       12.15      2.25 o
   1  -2   1      131.04      144.37      1.38 o
   2  -2   1       34.04       52.53      1.27 o
   3  -2   1        5.85        3.99      1.05 o
   4  -2   1       57.70       71.62      4.13 o
   5  -2   1      221.27      207.87      5.05 o
   6  -2   1       85.80       86.50      5.80 o
   7  -2   1       47.06       40.03      2.56 o
  -7  -1   1       20.43       30.06      7.47 o
  -6  -1   1      151.85      132.96      8.72 o
  -5  -1   1        0.76        3.56      2.09 o
  -4  -1   1        7.91       12.50      2.30 o
  -3  -1   1     1206.22     1220.91     14.56 o
  -2  -1   1      421.96      431.51     12.20 o
  -1  -1   1     5937.28     5867.53     60.01 o
   1  -1   1      232.90      245.39      2.00 o
   2  -1   1       31.81       34.57      1.40 o
   3  -1   1       62.12       62.95      1.83 o
   4  -1   1      317.37      330.72      8.30 o
   5  -1   1       54.23       48.58      2.94 o
   6  -1   1        9.65       14.87      4.85 o
   7  -1   1       16.80       19.28      2.42 o
  -7   0   1       25.44       42.64      3.80 o
  -6   0   1      215.51      224.95      4.23 o
  -5   0   1       76.99       60.49      2.78 o
  -4   0   1      311.31      303.29      8.06 o
  -3   0   1     1129.13     1144.72     19.90 o
  -2   0   1      152.92      161.12      1.56 o
  -1   0   1      966.45      973.10      2.59 o
   1   0   1     6556.31     5924.35    236.13 o
   2   0   1      595.42      589.68      7.02 o
   3   0   1        0.49        1.60      1.11 o
   4   0   1       28.17       28.55      2.75 o
   5   0   1       92.44       89.20      4.02 o
   6   0   1      103.81      110.71      3.93 o
   7   0   1        1.89        6.29      2.06 o
  -7   1   1        0.06        3.54      2.47 o
  -6   1   1       28.82       29.51      4.62 o
  -5   1   1      173.92      152.65      4.77 o
  -4   1   1        0.12        0.81      2.22 o
  -3   1   1     1344.90     1567.24     27.76 o
  -2   1   1      268.05      284.89      3.41 o
  -1   1   1     3488.74     3421.31      9.94 o
   0   1   1       68.67      154.96      2.17 o
   1   1   1     6307.62     6076.07     52.77 o
   2   1   1      448.31      530.09      4.49 o
   3   1   1       29.07       29.62      1.20 o
   4   1   1       36.27       57.67      3.07 o
   5   1   1      174.64      149.90      4.41 o
   6   1   1      122.75      115.01      3.70 o
   7   1   1       16.61       23.79      2.27 o
  -7   2   1       22.16       23.64      1.69 o
  -6   2   1       77.31       73.26      5.56 o
  -5   2   1      146.85      137.24      8.26 o
  -4   2   1       38.95       37.62      3.06 o
  -3   2   1      859.61      966.33      8.21 o
  -2   2   1     1233.17     1207.35      8.09 o
  -1   2   1      107.00       99.20      2.15 o
   1   2   1      985.78     1017.44      5.33 o
   2   2   1      177.04      187.34      2.78 o
   3   2   1      190.75      189.21      5.04 o
   4   2   1      131.32      131.85      3.04 o
   5   2   1      180.59      162.77      6.59 o
   6   2   1        5.55        3.05      2.45 o
   7   2   1       19.13       18.14      1.99 o
  -7   3   1       30.12       32.80      1.72 o
  -6   3   1      185.71      169.54      4.39 o
  -5   3   1      975.74      898.50     10.17 o
  -4   3   1      404.87      457.72      4.88 o
  -3   3   1        0.36        4.08      1.06 o
  -2   3   1      109.14      136.66      3.13 o
  -1   3   1      721.09      685.11      7.57 o
   0   3   1      249.48      230.04      3.51 o
   1   3   1      136.67      145.76      1.78 o
   2   3   1     1110.04     1121.23     19.04 o
   3   3   1       29.22       38.97      2.63 o
   4   3   1       86.37       84.90     12.59 o
   5   3   1      201.18      226.18     15.32 o
   6   3   1       25.09       24.66      1.85 o
  -7   4   1       82.69       83.48      2.50 o
  -6   4   1        1.45        3.28      2.30 o
  -5   4   1      406.90      358.07      5.21 o
  -4   4   1        4.37        7.57      1.41 o
  -3   4   1        0.28        2.30      1.22 o
  -2   4   1     1865.38     1950.96     13.02 o
  -1   4   1       18.26       17.42      1.06 o
   0   4   1      532.22      625.46      6.56 o
   1   4   1      303.74      344.29      3.69 o
   2   4   1      651.73      672.31      5.96 o
   3   4   1      664.52      657.18     10.36 o
   4   4   1      213.49      210.14      3.79 o
   5   4   1       12.89       10.32      2.19 o
   6   4   1      139.59      125.15      4.64 o
  -7   5   1      104.11      117.21      3.90 o
  -6   5   1       15.90       11.62      2.34 o
  -5   5   1      260.98      237.68     15.26 o
  -4   5   1       28.27       23.02      1.57 o
  -3   5   1       63.46       63.65      2.89 o
  -2   5   1        0.46        0.15      1.06 o
  -1   5   1      603.89      653.18      7.90 o
   0   5   1      472.71      466.01      6.35 o
   1   5   1       26.48       33.58      1.40 o
   2   5   1     1426.59     1534.47     15.96 o
   3   5   1      638.04      638.63     16.74 o
   4   5   1        2.68        2.71      2.01 o
   5   5   1      121.44      122.86      5.23 o
   6   5   1      139.22      142.29      4.24 o
  -7   6   1      448.40      477.02      7.71 o
  -6   6   1       22.16       21.75      2.26 o
  -5   6   1      148.40      145.79     17.46 o
  -4   6   1      143.05      138.28      2.95 o
  -3   6   1        9.56       12.95      1.79 o
  -2   6   1      392.98      388.37      7.09 o
  -1   6   1       14.86        9.88      1.40 o
   0   6   1        4.42        3.83      1.27 o
   1   6   1       21.91       23.33      1.32 o
   2   6   1       36.34       40.12      2.99 o
   3   6   1      425.55      412.49      9.82 o
   4   6   1       91.58       84.99      4.88 o
   5   6   1       20.12       28.75      4.98 o
   6   6   1       75.71       80.85      2.59 o
  -7   7   1        5.15        6.18      1.86 o
  -6   7   1        0.43       -0.64      2.40 o
  -5   7   1       25.47       20.44      2.67 o
  -4   7   1      183.93      186.44      3.53 o
  -3   7   1      741.81      705.80      9.71 o
  -2   7   1      538.47      519.21      8.98 o
  -1   7   1      100.35       86.26      3.61 o
   0   7   1      284.73      308.94      6.23 o
   1   7   1        6.14        1.91      2.33 o
   2   7   1       49.21       49.28      4.60 o
   3   7   1       45.36       40.00      5.02 o
   4   7   1       21.02       22.86      1.91 o
   5   7   1        3.98        4.25      1.55 o
  -7   8   1      104.80      135.42      3.70 o
  -6   8   1       13.37        8.30      2.43 o
  -5   8   1       85.09       72.13      4.43 o
  -4   8   1      522.91      474.98     36.26 o
  -3   8   1      270.44      257.16      4.26 o
  -2   8   1       34.32       33.52      3.05 o
  -1   8   1      149.54      144.71      4.85 o
   0   8   1      280.12      298.55     10.40 o
   1   8   1       65.52       58.83      2.61 o
   2   8   1       66.30       57.77      3.83 o
   3   8   1       89.14       83.31      4.65 o
   4   8   1        5.79        4.56      1.72 o
   5   8   1        5.05        8.11      1.91 o
  -6   9   1       33.09       30.18      1.85 o
  -5   9   1       39.09       33.85      3.36 o
  -4   9   1      128.22      131.49      5.58 o
  -3   9   1        4.69        5.48      2.62 o
  -2   9   1     1112.90     1088.47     12.29 o
  -1   9   1        0.36        1.82      1.79 o
   0   9   1      764.98      735.00     10.32 o
   1   9   1       71.93       64.51      3.93 o
   2   9   1       74.96       64.36      4.17 o
   3   9   1       84.57       84.99      3.74 o
   4   9   1       14.00       14.37      1.97 o
  -6  10   1       21.21       23.80      5.25 o
  -5  10   1        7.83        7.09      2.69 o
  -4  10   1        2.03        3.79      3.04 o
  -3  10   1       81.44       72.16      3.66 o
  -2  10   1      138.94      126.21      3.05 o
  -1  10   1        1.92        3.95      2.40 o
   0  10   1      107.03      111.26      9.44 o
   1  10   1      112.84       81.98      4.65 o
   2  10   1      239.86      223.03      4.87 o
   3  10   1        4.78        2.81      3.33 o
   4  10   1        0.47        2.06      1.66 o
  -5  11   1        0.03        0.54      1.67 o
  -4  11   1        4.90        4.37      2.68 o
  -3  11   1        0.31        0.77      2.09 o
  -2  11   1       48.03       47.80      3.19 o
  -1  11   1       33.84       32.38      4.24 o
   0  11   1        4.47        3.23      2.72 o
   1  11   1       16.22       17.16      1.82 o
   2  11   1      115.13      119.61      5.20 o
   3  11   1       60.65       66.33      2.79 o
  -5  12   1       18.21       19.02      2.18 o
  -4  12   1        5.03        5.96      2.36 o
  -3  12   1      135.16      133.45      4.98 o
  -2  12   1      300.38      294.34      5.16 o
  -1  12   1      106.07      109.82      4.63 o
   0  12   1      199.77      196.32      6.29 o
   1  12   1        3.89        3.29      1.57 o
   2  12   1        1.85        1.62      1.30 o
  -4  13   1      249.31      298.83      5.51 o
  -3  13   1       33.72       39.36      2.55 o
  -2  13   1        0.02        0.98      1.75 o
  -1  13   1        0.47       -1.40      1.69 o
   0  13   1       43.23       40.50      1.86 o
   1  13   1        0.57       -0.18      1.93 o
  -1  14   1        2.33        3.04      1.87 o
   0 -15   2       40.07       41.59      2.04 o
   1 -15   2       83.90       84.42      3.00 o
   2 -15   2       18.07       19.58      1.89 o
  -1 -14   2      230.50      269.24      5.75 o
   0 -14   2       15.93       16.51      2.22 o
   1 -14   2       62.14       54.80      3.15 o
   2 -14   2       75.35       78.76      3.52 o
   3 -14   2       74.77       77.94      2.18 o
   4 -14   2        1.27       -2.39      2.39 o
  -2 -13   2        1.03        2.26      2.23 o
  -1 -13   2       49.29       49.25      3.36 o
   0 -13   2        2.53        0.66      2.57 o
   1 -13   2        3.86        3.93      1.78 o
   2 -13   2       55.26       50.16      2.35 o
   3 -13   2        0.54        1.43      1.78 o
   4 -13   2        4.61        3.12      1.69 o
   5 -13   2        0.70        3.97      2.08 o
  -3 -12   2       10.41       10.77      1.78 o
  -2 -12   2       56.14       53.95      3.55 o
  -1 -12   2      123.48      118.25      5.33 o
   0 -12   2       14.23        9.72      1.85 o
   1 -12   2      220.45      207.41      4.62 o
   2 -12   2       18.86       21.86      1.76 o
   3 -12   2       62.53       64.98      3.66 o
   4 -12   2        4.27        9.14      2.02 o
   5 -12   2        5.43        4.48      3.05 o
  -4 -11   2       19.68       15.46      1.55 o
  -3 -11   2        1.60        2.86      1.99 o
  -2 -11   2        6.69        6.11      3.07 o
  -1 -11   2       76.39       67.62      2.97 o
   0 -11   2       45.01       41.26      2.34 o
   1 -11   2      119.98      125.62      4.45 o
   2 -11   2       65.64       66.43      4.38 o
   3 -11   2     1034.60     1019.57     29.82 o
   4 -11   2      121.57      109.83      3.34 o
   5 -11   2       83.53       86.93      4.57 o
   6 -11   2      191.70      255.35      5.57 o
  -4 -10   2       18.26       24.84      2.99 o
  -3 -10   2       12.49       14.69      2.46 o
  -2 -10   2        0.57       -1.53      3.83 o
  -1 -10   2       17.00       15.63      2.24 o
   0 -10   2        0.19       -0.62      1.52 o
   1 -10   2        8.95        9.57      2.03 o
   2 -10   2      757.01      741.44     48.71 o
   3 -10   2      206.62      185.76      6.28 o
   4 -10   2        4.52        5.53      2.09 o
   5 -10   2        2.04        3.16      3.09 o
   6 -10   2      151.57      189.39      5.79 o
  -5  -9   2      126.41      136.98      2.74 o
  -4  -9   2        2.22        1.21      2.35 o
  -3  -9   2       12.95       14.04      3.05 o
  -2  -9   2      248.32      233.42     13.60 o
  -1  -9   2       40.68       32.85      1.76 o
   0  -9   2      118.39      107.11      2.53 o
   1  -9   2      150.77      143.06      4.54 o
   2  -9   2      157.63      147.38      6.98 o
   3  -9   2       41.67       40.47      1.88 o
   4  -9   2       40.26       33.77      2.14 o
   5  -9   2        5.25        4.24      3.02 o
   6  -9   2       42.35       42.42      3.23 o
  -5  -8   2       75.89       70.91      1.94 o
  -4  -8   2      105.42      111.37      4.86 o
  -3  -8   2      185.46      195.36      4.94 o
  -2  -8   2        0.18        2.76      1.88 o
  -1  -8   2      459.03      432.94      9.03 o
   0  -8   2      294.97      346.55      5.93 o
   1  -8   2      408.80      454.60      7.59 o
   2  -8   2      956.11      941.52     11.81 o
   3  -8   2      101.83      100.72      3.41 o
   4  -8   2      260.65      228.91      4.65 o
   5  -8   2       26.53       21.32      2.67 o
   6  -8   2      218.40      238.24      6.82 o
   7  -8   2       12.15       12.61      2.11 o
  -6  -7   2       29.61       30.89      2.00 o
  -5  -7   2       72.76       72.89      2.63 o
  -4  -7   2      633.92      605.21     11.86 o
  -3  -7   2     1500.86     1441.28     22.72 o
  -2  -7   2        1.84        5.05      2.38 o
  -1  -7   2      222.00      208.57      5.84 o
   0  -7   2      186.69      178.24      3.99 o
   1  -7   2       32.24       32.63      2.08 o
   2  -7   2       89.16       65.31      3.04 o
   3  -7   2       17.46       10.22      1.67 o
   4  -7   2      188.92      187.21      6.67 o
   5  -7   2      402.88      356.72      8.63 o
   6  -7   2       54.89       55.96      3.60 o
   7  -7   2        5.58        8.36      1.92 o
  -6  -6   2       49.06       48.16      6.16 o
  -5  -6   2       22.67       22.47      2.17 o
  -4  -6   2       85.22       84.18      4.86 o
  -3  -6   2      309.80      318.78     19.37 o
  -2  -6   2       60.82       59.41      3.41 o
  -1  -6   2      198.87      238.58      5.73 o
   0  -6   2     1159.08     1271.94      9.46 o
   1  -6   2      218.71      226.47      4.59 o
   2  -6   2     1249.89     1352.59     12.22 o
   3  -6   2       64.87       55.02      2.84 o
   4  -6   2      295.27      282.46      7.07 o
   5  -6   2        3.87        4.20      2.52 o
   6  -6   2       43.27       37.23      3.06 o
   7  -6   2       86.73      100.78      3.70 o
  -6  -5   2        9.95        8.35      3.94 o
  -5  -5   2        1.09       -1.39      2.34 o
  -4  -5   2       92.90       93.63      3.53 o
  -3  -5   2      254.80      203.78      6.19 o
  -2  -5   2       89.67      100.31      3.87 o
  -1  -5   2      311.20      368.44     22.28 o
   0  -5   2     1070.53     1091.10      7.78 o
   1  -5   2        6.88        7.66      1.05 o
   2  -5   2      475.77      516.33      7.00 o
   3  -5   2      415.94      428.00      7.92 o
   4  -5   2      389.40      397.93      7.71 o
   5  -5   2      605.48      586.95     10.53 o
   6  -5   2      115.46      103.17      4.60 o
   7  -5   2       10.58        6.59      1.94 o
  -6  -4   2        0.31        3.29      3.10 o
  -5  -4   2       20.62       20.72      2.01 o
  -4  -4   2       78.51       64.79      2.24 o
  -3  -4   2      324.01      344.89      7.34 o
  -2  -4   2       26.93       25.58      2.02 o
  -1  -4   2        3.87        9.72      0.78 o
   0  -4   2      919.91      895.39      6.25 o
   1  -4   2      367.83      382.69      5.26 o
   2  -4   2      626.83      674.88     18.66 o
   3  -4   2      270.65      334.79      6.06 o
   4  -4   2      573.25      577.02      8.89 o
   5  -4   2        4.73        3.97      3.86 o
   6  -4   2        0.13        2.87      2.22 o
   7  -4   2       41.00       54.48      2.94 o
  -7  -3   2        6.10       17.40      2.29 o
  -6  -3   2      280.08      266.04     14.94 o
  -5  -3   2        0.05       -0.70      2.05 o
  -4  -3   2      133.51      133.26      3.61 o
  -3  -3   2      513.83      521.94      8.50 o
  -2  -3   2      164.77      162.93      3.96 o
  -1  -3   2      397.07      360.60      4.64 o
   0  -3   2     4781.58     4885.82     85.19 o
   1  -3   2        0.81        1.08      0.50 o
   2  -3   2     1066.09     1145.23      7.40 o
   3  -3   2      284.74      283.58      5.31 o
   4  -3   2      246.15      244.87      8.49 o
   5  -3   2      171.77      182.80      4.13 o
   6  -3   2       42.14       53.51      3.72 o
   7  -3   2        1.91        0.88      2.02 o
  -7  -2   2      137.44      169.01      5.42 o
  -6  -2   2      124.51      116.23      4.21 o
  -5  -2   2      131.28      141.64      3.50 o
  -4  -2   2      215.26      192.18      6.09 o
  -3  -2   2       59.86       69.82      2.79 o
  -2  -2   2       82.99       61.72      1.75 o
  -1  -2   2     3087.40     3226.22      8.35 o
   0  -2   2       91.17       96.21      1.49 o
   1  -2   2     1202.30     1178.64      7.00 o
   2  -2   2      812.24      857.75      7.39 o
   3  -2   2     1419.53     1501.24     11.88 o
   4  -2   2      133.67      121.68      9.20 o
   5  -2   2      179.40      193.52      5.59 o
   6  -2   2        2.18       -1.67      3.16 o
   7  -2   2      173.52      182.10      5.77 o
  -7  -1   2       92.24      105.96      5.01 o
  -6  -1   2      170.10      164.78      4.24 o
  -5  -1   2       24.19       24.11      2.69 o
  -4  -1   2      389.37      342.86      5.83 o
  -3  -1   2      234.30      217.75      3.88 o
  -2  -1   2      252.20      273.26      3.35 o
  -1  -1   2     3945.22     4040.06     18.50 o
   0  -1   2       16.73       44.29      6.39 o
   1  -1   2      118.81      136.88      2.44 o
   2  -1   2      274.76      301.15      4.40 o
   3  -1   2      320.51      406.24     10.13 o
   4  -1   2      752.23      730.90     29.16 o
   5  -1   2      114.77       97.60      3.59 o
   6  -1   2        1.32        5.87      5.28 o
   7  -1   2       74.50       84.69      2.97 o
  -7   0   2       94.03      100.94      4.91 o
  -6   0   2       87.16       88.36      3.16 o
  -5   0   2       93.93       83.87      3.09 o
  -4   0   2      245.14      242.77      7.05 o
  -3   0   2        7.61       11.48      1.18 o
  -2   0   2       56.31       61.28      1.41 o
  -1   0   2     2819.36     2739.53      5.57 o
   0   0   2      175.63      170.68      2.59 o
   1   0   2       25.72       20.67      0.74 o
   2   0   2        1.60        6.11      0.56 o
   3   0   2     1502.81     1621.24      9.07 o
   4   0   2      975.13      936.44     13.23 o
   5   0   2       33.13       36.71      5.54 o
   6   0   2        2.49       12.89      7.68 o
   7   0   2      222.53      236.28     13.28 o
  -7   1   2       92.25       95.28      3.78 o
  -6   1   2        2.90       -0.74      3.39 o
  -5   1   2      457.18      438.83      6.90 o
  -4   1   2     1138.17     1036.47     14.24 o
  -3   1   2      140.18      140.58      8.62 o
  -2   1   2      296.87      289.36      2.80 o
  -1   1   2     3168.21     2951.65     10.92 o
   0   1   2      443.52      472.36      4.84 o
   1   1   2      983.08      957.64      6.02 o
   2   1   2       82.62      166.47     14.61 o
   3   1   2      125.99      171.12      2.66 o
   4   1   2        2.54        4.09      3.46 o
   5   1   2      192.45      170.21     11.68 o
   6   1   2       24.12       27.61      8.70 o
   7   1   2      312.74      370.37      5.95 o
  -7   2   2       33.96       42.66      4.30 o
  -6   2   2       80.95       87.77      9.86 o
  -5   2   2        1.41        2.28      1.38 o
  -4   2   2      252.69      223.77      6.64 o
  -3   2   2       10.48       13.99      1.12 o
  -2   2   2     1091.07     1086.83     11.37 o
  -1   2   2       66.61       56.89      1.86 o
   0   2   2     7617.49     7167.00     20.92 o
   1   2   2      112.05      127.64     12.72 o
   2   2   2      258.47      318.34      7.82 o
   3   2   2       49.32       58.48      1.93 o
   4   2   2       27.44       29.18      3.29 o
   5   2   2       18.08       20.03      2.19 o
   6   2   2       75.65       75.99      4.03 o
  -7   3   2        1.24        3.72      1.67 o
  -6   3   2      178.59      176.70      4.48 o
  -5   3   2      281.86      278.69      3.86 o
  -4   3   2       58.74       59.63      3.33 o
  -3   3   2     1239.95     1331.09     11.04 o
  -2   3   2      385.88      394.94      3.78 o
  -1   3   2      292.41      265.63      4.43 o
   0   3   2      214.08      197.46      3.73 o
   1   3   2      581.06      647.97      5.34 o
   2   3   2      125.48      146.20      3.99 o
   3   3   2      270.79      300.69      6.36 o
   4   3   2      105.21       94.80      4.58 o
   5   3   2        0.42        0.86      2.73 o
   6   3   2        9.04       15.17      2.18 o
  -7   4   2        2.05        2.31      2.12 o
  -6   4   2        1.33        1.79      2.39 o
  -5   4   2      144.29      132.47      2.76 o
  -4   4   2        7.47        6.92      2.06 o
  -3   4   2       97.76       96.49      3.37 o
  -2   4   2      786.60      778.40     25.37 o
  -1   4   2      113.33      111.66      3.34 o
   0   4   2     3445.73     3708.98     17.85 o
   1   4   2       66.35       84.92      6.01 o
   2   4   2       17.78       23.06      1.28 o
   3   4   2      463.63      457.40      6.84 o
   4   4   2       13.94       15.85      2.11 o
   5   4   2        0.26       -2.50      2.50 o
   6   4   2      137.08      135.85      4.24 o
  -7   5   2       13.59       11.76      2.14 o
  -6   5   2        0.72        2.83      2.42 o
  -5   5   2      136.38      134.26      3.79 o
  -4   5   2      170.78      159.63      3.93 o
  -3   5   2        1.22        0.71      1.47 o
  -2   5   2      606.58      649.94      8.93 o
  -1   5   2      255.64      274.92      5.64 o
   0   5   2        2.37        6.65      1.19 o
   1   5   2      237.07      238.51      6.45 o
   2   5   2       27.27       28.63      2.39 o
   3   5   2     1350.83     1296.47     29.49 o
   4   5   2      967.41      918.94     14.74 o
   5   5   2        8.06        8.49      1.85 o
   6   5   2        1.78        0.77      1.73 o
  -7   6   2        4.20        8.58      2.04 o
  -6   6   2        2.60        1.40      1.84 o
  -5   6   2      256.29      249.56      5.22 o
  -4   6   2        5.71        4.44      1.84 o
  -3   6   2       23.27       16.17      1.97 o
  -2   6   2      483.85      462.81      8.25 o
  -1   6   2       47.75       46.01      2.67 o
   0   6   2       12.42       11.71      1.65 o
   1   6   2      313.74      298.01      4.41 o
   2   6   2       45.61       45.78      2.36 o
   3   6   2      290.48      280.41     23.68 o
   4   6   2      222.63      222.78      6.91 o
   5   6   2       35.00       29.66      1.76 o
  -7   7   2        0.09        1.45      1.94 o
  -6   7   2      426.71      394.33      8.65 o
  -5   7   2       35.52       35.63      2.46 o
  -4   7   2       67.65       66.23      2.90 o
  -3   7   2       50.99       58.36      3.55 o
  -2   7   2      143.38      145.01      5.07 o
  -1   7   2       86.53       87.05      3.86 o
   0   7   2       87.14       98.78      3.94 o
   1   7   2      212.56      207.48     17.36 o
   2   7   2       84.26       85.27      4.55 o
   3   7   2       88.98       77.08      4.33 o
   4   7   2       47.84       44.52      3.73 o
   5   7   2       34.16       37.88      3.38 o
  -6   8   2        6.58       11.83      2.26 o
  -5   8   2       62.87       68.09      6.01 o
  -4   8   2      144.08      125.48      4.10 o
  -3   8   2      813.41      758.95     11.47 o
  -2   8   2     1363.21     1347.83     12.70 o
  -1   8   2        0.48       -1.27      1.84 o
   0   8   2        0.23       -1.10      1.94 o
   1   8   2      232.59      224.44     13.46 o
   2   8   2       30.58       23.90      2.71 o
   3   8   2       29.31       27.18      2.07 o
   4   8   2        0.39        2.01      1.64 o
  -6   9   2      100.83      105.76      2.56 o
  -5   9   2        8.52        7.82      1.96 o
  -4   9   2       17.94       18.32      2.46 o
  -3   9   2      210.86      187.88      6.17 o
  -2   9   2      311.81      281.28      5.78 o
  -1   9   2      188.10      177.11      5.42 o
   0   9   2       32.09       29.39      2.11 o
   1   9   2      153.82      125.67      3.76 o
   2   9   2       62.16       47.42      2.51 o
   3   9   2        3.15        6.46      1.65 o
   4   9   2      182.38      214.28      4.90 o
  -5  10   2      141.52      140.82      3.59 o
  -4  10   2       42.51       47.11      2.48 o
  -3  10   2      210.74      204.91      7.80 o
  -2  10   2       93.50       92.21      2.65 o
  -1  10   2       18.67       25.89      2.26 o
   0  10   2       48.30       38.23      2.43 o
   1  10   2       25.28       28.65      2.00 o
   2  10   2      200.79      179.30      4.17 o
   3  10   2        8.07        7.45      1.86 o
  -5  11   2        5.86        8.51      2.23 o
  -4  11   2        3.88        3.38      2.50 o
  -3  11   2      269.54      271.98     12.26 o
  -2  11   2       12.41       13.11      1.75 o
  -1  11   2       60.80       65.32      3.72 o
   0  11   2        8.41        6.78      2.61 o
   1  11   2       83.00       85.33      4.56 o
   2  11   2       33.68       32.59      4.26 o
   3  11   2       31.32       27.80      1.61 o
  -4  12   2        1.13        1.12      2.16 o
  -3  12   2       49.39       49.93      2.43 o
  -2  12   2       49.26       50.49      1.78 o
  -1  12   2       83.49       78.40      2.13 o
   0  12   2      109.55      114.03      4.45 o
   1  12   2      111.98      110.14      2.56 o
  -4  13   2       65.97       84.40      2.61 o
  -3  13   2       14.69       16.09      2.03 o
  -2  13   2        0.45        1.59      2.23 o
  -1  13   2      286.04      294.63     10.79 o
   0  13   2      108.19      107.63      7.77 o
   0 -15   3       14.00       16.67      1.88 o
   1 -15   3        9.30        9.31      1.93 o
   2 -15   3       19.20       16.11      1.97 o
   3 -15   3        2.05        2.14      1.86 o
  -1 -14   3        6.36        5.65      1.62 o
   0 -14   3       24.22       25.13      2.44 o
   1 -14   3        1.99        3.55      1.56 o
   2 -14   3       11.18        9.67      2.15 o
   3 -14   3        0.03       -0.85      1.76 o
   4 -14   3      140.91      158.03      2.66 o
  -3 -13   3        0.22        1.24      1.64 o
  -2 -13   3      251.42      275.20      6.15 o
  -1 -13   3       46.76       50.25      3.26 o
   0 -13   3      147.15      141.44      3.82 o
   1 -13   3        7.21        6.93      1.76 o
   2 -13   3       74.60       74.11      2.62 o
   3 -13   3        0.00        1.54      2.21 o
   4 -13   3        7.33        6.09      2.23 o
   5 -13   3       38.47       44.24      2.47 o
  -3 -12   3       58.08       59.59      2.81 o
  -2 -12   3      108.62      121.95      6.73 o
  -1 -12   3      157.86      140.00      6.69 o
   0 -12   3      169.62      165.39      4.31 o
   1 -12   3      138.15      141.71      3.94 o
   2 -12   3      131.11      122.13     10.72 o
   3 -12   3        2.15       -1.42      2.41 o
   4 -12   3        1.44        0.04      2.43 o
   5 -12   3        9.67        8.07      3.36 o
  -4 -11   3        0.10        1.54      1.42 o
  -3 -11   3       60.52       66.51      3.22 o
  -2 -11   3       46.37       46.34      3.67 o
  -1 -11   3        0.76        1.96      2.14 o
   0 -11   3      731.96      660.62     20.66 o
   1 -11   3       44.12       39.09      3.18 o
   2 -11   3      430.13      389.15      8.80 o
   3 -11   3      250.90      222.88      6.64 o
   4 -11   3        7.42        3.26      3.17 o
   5 -11   3        3.42        1.82      3.22 o
   6 -11   3       33.91       39.54      2.79 o
  -4 -10   3       41.08       41.77      2.03 o
  -3 -10   3      444.80      481.89     22.03 o
  -2 -10   3       55.21       50.78      2.62 o
  -1 -10   3       24.48       21.23      2.11 o
   0 -10   3      241.14      230.38      7.39 o
   1 -10   3       99.22       98.13      3.07 o
   2 -10   3      266.90      259.98     12.38 o
   3 -10   3      232.24      193.73      6.05 o
   4 -10   3      620.01      607.74      7.74 o
   5 -10   3       51.37       55.17      4.39 o
   6 -10   3       45.47       49.55      3.02 o
  -5  -9   3        6.33        6.45      1.37 o
  -4  -9   3       22.74       22.33      3.07 o
  -3  -9   3       17.98       16.76      3.59 o
  -2  -9   3       55.89       51.89      2.17 o
  -1  -9   3      122.15      125.88      4.13 o
   0  -9   3      948.80      911.65     12.61 o
   1  -9   3       58.52       50.59      2.85 o
   2  -9   3      250.41      254.79      4.61 o
   3  -9   3     1144.90     1112.08      8.02 o
   4  -9   3       86.00       80.47      2.92 o
   5  -9   3      127.46      140.44      4.91 o
   6  -9   3        2.20        3.55      2.55 o
  -5  -8   3        0.01        2.67      1.49 o
  -4  -8   3      138.47      130.87      5.91 o
  -3  -8   3        0.05       -4.01      4.01 o
  -2  -8   3       20.55       15.31      1.75 o
  -1  -8   3       81.74       76.00      3.89 o
   0  -8   3        1.69        4.05      1.60 o
   1  -8   3      196.27      193.52      4.97 o
   2  -8   3       38.51       42.82      2.72 o
   3  -8   3      410.89      398.39      7.65 o
   4  -8   3      239.48      237.61      6.77 o
   5  -8   3      108.99      116.75      5.16 o
   6  -8   3       72.75       69.71      3.84 o
   7  -8   3      155.32      193.99      4.46 o
  -6  -7   3       72.35       78.15      9.37 o
  -5  -7   3       70.28       69.05      6.47 o
  -4  -7   3       29.67       31.25      3.61 o
  -3  -7   3      127.19      129.46     10.31 o
  -2  -7   3      651.89      694.83     11.57 o
  -1  -7   3       29.88       31.22      2.37 o
   0  -7   3       27.13       28.11      1.67 o
   1  -7   3      347.34      398.45      6.51 o
   2  -7   3       16.97       22.16      1.95 o
   3  -7   3        7.02        4.99      1.31 o
   4  -7   3      136.18      128.76      3.43 o
   5  -7   3      270.60      249.96      7.33 o
   6  -7   3        1.56        2.21      2.32 o
   7  -7   3      288.48      300.49      5.86 o
  -6  -6   3      241.07      247.46      4.57 o
  -5  -6   3        0.16        1.31      2.29 o
  -4  -6   3      172.85      158.78      7.00 o
  -3  -6   3      257.42      252.49     10.65 o
  -2  -6   3      322.32      321.55      7.22 o
  -1  -6   3        6.65        9.60      1.49 o
   0  -6   3      210.62      246.43      4.20 o
   1  -6   3     3264.46     3742.99     18.28 o
   2  -6   3      238.33      273.46      5.57 o
   3  -6   3      449.11      422.05      7.67 o
   4  -6   3        0.46        2.99      2.63 o
   5  -6   3       96.05       95.10      9.31 o
   6  -6   3        0.59        2.34      2.36 o
   7  -6   3       59.56       49.95      2.63 o
  -6  -5   3       12.65       12.41      2.81 o
  -5  -5   3       31.88       25.49      2.57 o
  -4  -5   3      274.42      286.93      4.95 o
  -3  -5   3      770.00      717.52     11.08 o
  -2  -5   3      263.26      255.24      5.84 o
  -1  -5   3      475.28      478.13      6.78 o
   0  -5   3      166.44      184.49      2.47 o
   1  -5   3     1399.94     1428.80     22.17 o
   2  -5   3       64.61       68.84      3.89 o
   3  -5   3       22.54       12.23      1.51 o
   4  -5   3      501.08      518.75      9.03 o
   5  -5   3     1420.95     1371.67     17.89 o
   6  -5   3       76.76       79.51      5.64 o
   7  -5   3       49.14       52.95      2.82 o
  -7  -4   3       14.52       22.35      2.18 o
  -6  -4   3        1.79        0.09      2.38 o
  -5  -4   3       14.02       10.87      2.03 o
  -4  -4   3      145.59      143.18      2.66 o
  -3  -4   3       17.88       18.16      1.88 o
  -2  -4   3        1.42        2.62      1.00 o
  -1  -4   3      316.58      327.33      4.67 o
   0  -4   3      883.16     1001.80     19.48 o
   1  -4   3      821.23      865.07     14.04 o
   2  -4   3        1.77        1.58      0.59 o
   3  -4   3      232.02      226.67      5.22 o
   4  -4   3       68.91       60.68      3.30 o
   5  -4   3      440.36      447.39     10.49 o
   6  -4   3       34.21       37.13      2.42 o
   7  -4   3        5.88        5.25      1.87 o
  -7  -3   3       24.88       27.60      2.83 o
  -6  -3   3       19.77       19.38      1.84 o
  -5  -3   3      122.00      121.54      4.82 o
  -4  -3   3      580.09      603.27      5.23 o
  -3  -3   3       14.26       18.14      1.90 o
  -2  -3   3     1179.02     1211.08     10.37 o
  -1  -3   3     2688.22     2710.49     20.43 o
   0  -3   3     3158.09     3132.84     10.27 o
   1  -3   3        4.66        3.52      0.71 o
   2  -3   3      299.95      330.29      5.17 o
   3  -3   3      118.51      137.77      3.97 o
   4  -3   3        9.68        9.56      1.76 o
   5  -3   3       31.32       41.57     11.14 o
   6  -3   3        1.99        3.42      3.24 o
   7  -3   3       45.63       41.00      1.79 o
  -7  -2   3       65.98       73.41      4.00 o
  -6  -2   3      119.93      111.80      3.78 o
  -5  -2   3       66.88       52.75      2.08 o
  -4  -2   3        4.52        8.44      2.22 o
  -3  -2   3      379.64      354.41     11.76 o
  -2  -2   3     1218.90     1326.36     10.38 o
   0  -2   3     4557.28     4497.37     70.97 o
   1  -2   3     1577.28     1603.44      9.30 o
   2  -2   3      301.83      314.49      4.99 o
   3  -2   3     2480.10     2702.15     29.19 o
   4  -2   3      102.62      112.34      3.10 o
   5  -2   3       18.25       24.94      3.95 o
   6  -2   3        0.11        0.81      3.02 o
   7  -2   3       64.02       63.30      2.03 o
  -7  -1   3       31.38       36.87      2.00 o
  -6  -1   3        9.75        8.52      6.51 o
  -5  -1   3       10.50        7.14      2.07 o
  -4  -1   3       65.09       60.09      2.59 o
  -3  -1   3       13.30       18.74      4.71 o
  -2  -1   3       20.09       30.01      2.38 o
  -1  -1   3     1349.64     1414.76     13.20 o
   0  -1   3     2272.07     2237.53     19.23 o
   1  -1   3      156.19      146.44      3.00 o
   2  -1   3     4275.13     4446.63     37.23 o
   3  -1   3     1770.35     1949.14     51.09 o
   4  -1   3      451.01      426.88      5.08 o
   5  -1   3      203.70      173.30      9.50 o
   6  -1   3       38.60       36.19      3.31 o
   7  -1   3       13.18       16.37      1.45 o
  -7   0   3       28.89       26.33      5.81 o
  -6   0   3      111.70      103.14      3.89 o
  -5   0   3      877.75      782.21     11.68 o
  -4   0   3        0.38        2.73      2.01 o
  -3   0   3      256.94      274.11      6.14 o
  -2   0   3       25.07       28.31      0.70 o
  -1   0   3      988.45     1017.81      4.43 o
   0   0   3      176.06      191.96      3.40 o
   1   0   3        6.38        5.86      0.38 o
   2   0   3       22.98       40.31      1.48 o
   3   0   3      180.43      230.59      8.04 o
   4   0   3        4.60        6.17      2.04 o
   5   0   3       50.72       34.82      2.52 o
   6   0   3       25.83       28.07      2.77 o
   7   0   3       31.44       30.50      1.93 o
  -7   1   3      289.52      269.51      6.30 o
  -6   1   3       79.99       66.76      4.96 o
  -5   1   3      119.94      119.63      2.67 o
  -4   1   3       25.49       24.55      2.63 o
  -3   1   3      399.96      391.59     15.93 o
  -2   1   3      466.18      475.64      9.89 o
  -1   1   3      325.84      310.91      4.35 o
   0   1   3     2226.91     2295.65     12.71 o
   1   1   3     5361.47     5991.40     12.75 o
   2   1   3      975.58     1043.50     11.91 o
   3   1   3      659.04      713.41      9.64 o
   4   1   3     1142.70     1111.65     15.60 o
   5   1   3       77.38       67.37      4.27 o
   6   1   3      151.57      151.83      5.50 o
  -7   2   3        1.69        2.70      2.34 o
  -6   2   3       34.68       31.95      2.57 o
  -5   2   3      264.29      250.01      4.11 o
  -4   2   3       68.83       46.49      2.99 o
  -3   2   3      820.69      838.88      8.36 o
  -2   2   3       69.86       75.82      1.80 o
  -1   2   3       99.75       74.51      2.47 o
   0   2   3      299.82      285.44      4.95 o
   1   2   3       18.14       20.38      5.48 o
   2   2   3       12.01       16.11      1.22 o
   3   2   3        0.24        3.56      2.27 o
   4   2   3      353.40      365.52     33.97 o
   5   2   3       44.44       40.16      3.28 o
   6   2   3      306.14      309.44      7.14 o
  -7   3   3       97.38      118.03     16.04 o
  -6   3   3       28.73       33.20      3.76 o
  -5   3   3      672.00      670.01      5.83 o
  -4   3   3        0.48        0.01      2.27 o
  -3   3   3        2.89        1.79      1.29 o
  -2   3   3      542.31      576.23      8.11 o
  -1   3   3     1771.73     1828.57     12.97 o
   0   3   3     1290.28     1373.94      8.15 o
   1   3   3     1145.77     1242.81     15.25 o
   2   3   3      186.52      199.27     13.34 o
   3   3   3       95.32       81.82      3.07 o
   4   3   3       70.55       74.09      3.04 o
   5   3   3       12.95        9.41      2.61 o
   6   3   3        0.41       -0.44      1.90 o
  -7   4   3        1.82        0.53      2.39 o
  -6   4   3       35.81       33.18      2.00 o
  -5   4   3      222.18      223.42      4.86 o
  -4   4   3       18.26       19.13      1.57 o
  -3   4   3      743.77      725.19      9.71 o
  -2   4   3     2338.56     2506.16    103.42 o
  -1   4   3      190.43      185.90      4.69 o
   0   4   3     2849.72     2923.20     17.97 o
   1   4   3        2.10        7.30      1.10 o
   2   4   3       78.58       66.20      3.15 o
   3   4   3       54.21       44.63      1.98 o
   4   4   3        7.94        7.94      2.09 o
   5   4   3        0.01       -2.18      2.36 o
   6   4   3        1.83        2.96      1.78 o
  -7   5   3       10.30        8.92      2.25 o
  -6   5   3       35.95       36.73      1.99 o
  -5   5   3       34.39       31.50      2.70 o
  -4   5   3       10.33       12.42      1.70 o
  -3   5   3      377.41      329.51      7.12 o
  -2   5   3        6.34        7.99      1.59 o
  -1   5   3      388.53      391.25      7.36 o
   0   5   3      596.58      548.37      8.41 o
   1   5   3       43.28       47.62      1.84 o
   2   5   3      812.81      725.91     11.82 o
   3   5   3       76.20       78.86      3.64 o
   4   5   3      130.27      123.45      3.73 o
   5   5   3        8.82        9.21      1.69 o
  -7   6   3       67.17       67.51      2.79 o
  -6   6   3       31.81       33.04      2.05 o
  -5   6   3       19.44       18.11      2.24 o
  -4   6   3      452.41      447.50      5.64 o
  -3   6   3      287.17      279.06      4.40 o
  -2   6   3       88.68       77.09      3.66 o
  -1   6   3        9.35       13.65      1.91 o
   0   6   3     1047.30     1039.35     12.51 o
   1   6   3       17.13       20.96      1.96 o
   2   6   3      182.92      163.70      4.26 o
   3   6   3       14.71       17.37      1.75 o
   4   6   3        0.22        0.11      1.88 o
   5   6   3       12.21       15.29      1.52 o
  -6   7   3       43.19       37.05      2.11 o
  -5   7   3      198.16      165.72      5.35 o
  -4   7   3        1.85        1.83      2.36 o
  -3   7   3       20.52       15.99      1.88 o
  -2   7   3      117.84      125.17      3.00 o
  -1   7   3      238.91      224.12      4.64 o
   0   7   3     1262.58     1173.81     14.63 o
   1   7   3        8.54       10.29      2.14 o
   2   7   3      305.98      277.00      5.61 o
   3   7   3       50.23       42.47      2.49 o
   4   7   3      131.21      138.16      3.28 o
  -6   8   3        3.15        8.84      2.26 o
  -5   8   3        0.14        1.23      1.78 o
  -4   8   3      108.20      109.13      4.02 o
  -3   8   3      117.24      108.39      3.05 o
  -2   8   3      665.61      673.98      7.41 o
  -1   8   3      408.25      388.57      5.06 o
   0   8   3      165.05      149.52      2.47 o
   1   8   3       75.27       70.15      2.99 o
   2   8   3       39.95       43.98      2.47 o
   3   8   3      204.60      206.21      6.52 o
   4   8   3       96.97      103.85      3.75 o
  -6   9   3       79.07       71.14      3.37 o
  -5   9   3        5.34        2.90      1.59 o
  -4   9   3       31.78       29.83      3.10 o
  -3   9   3      115.46      109.66      3.12 o
  -2   9   3        3.35        2.37      3.09 o
  -1   9   3       16.58       19.65      6.09 o
   0   9   3      155.58      154.48      3.95 o
   1   9   3        9.85        4.76      1.97 o
   2   9   3       71.72       74.35      2.98 o
   3   9   3       20.99       16.47      2.14 o
  -5  10   3       20.81       12.79      2.39 o
  -4  10   3      452.96      443.75     20.18 o
  -3  10   3       45.64       45.11      2.48 o
  -2  10   3      191.04      207.71      3.81 o
  -1  10   3        4.30        0.71      2.29 o
   0  10   3        0.10       -2.64      2.88 o
   1  10   3      195.48      178.57      4.13 o
   2  10   3        8.72        9.48      1.71 o
   3  10   3      150.94      179.08      4.33 o
  -5  11   3       14.25        9.25      2.06 o
  -4  11   3      163.46      180.23      4.81 o
  -3  11   3       40.29       39.74      2.97 o
  -2  11   3      306.72      302.18      6.06 o
  -1  11   3       17.22       18.20      2.79 o
   0  11   3      109.98      116.22      4.71 o
   1  11   3      126.43      129.97      3.13 o
   2  11   3        7.46       11.26      1.79 o
  -4  12   3       81.29       90.19      3.23 o
  -3  12   3        9.24       10.15      3.19 o
  -2  12   3       91.42       89.60      3.89 o
  -1  12   3       84.91      100.91      2.65 o
   0  12   3       82.56       91.63      2.49 o
   1  12   3        7.00        3.53      1.87 o
   0 -15   4        4.66        5.52      2.19 o
   1 -15   4       46.02       43.75      2.61 o
   2 -15   4       60.14       72.75      3.07 o
   3 -15   4      125.82      145.04      3.72 o
  -2 -14   4        0.93        0.48      1.79 o
  -1 -14   4       18.66       17.41      2.62 o
   0 -14   4       30.80       22.20      1.67 o
   1 -14   4       62.36       67.33      2.46 o
   2 -14   4        1.94        0.51      1.75 o
   3 -14   4      126.85      131.55      3.03 o
   4 -14   4       34.27       32.24      1.58 o
  -3 -13   4       15.59       15.84      1.81 o
  -2 -13   4        6.09        6.04      2.79 o
  -1 -13   4       14.40       17.56      2.98 o
   0 -13   4       30.46       31.60      2.10 o
   1 -13   4        2.93        1.51      1.78 o
   2 -13   4        0.03        1.83      1.81 o
   3 -13   4       42.53       42.80      2.99 o
   4 -13   4        0.78        0.94      2.18 o
  -3 -12   4      142.69      155.07      4.81 o
  -2 -12   4       80.53       92.55      3.28 o
  -1 -12   4      790.16      737.44     14.11 o
   0 -12   4      699.83      678.26      8.57 o
   1 -12   4      155.20      162.21      4.15 o
   2 -12   4       19.22       15.45      2.51 o
   3 -12   4        1.10        4.04      2.28 o
   4 -12   4       28.19       25.65      2.33 o
   5 -12   4        6.78       17.65      2.32 o
  -4 -11   4       24.21       20.58      1.66 o
  -3 -11   4      196.73      215.43      6.62 o
  -2 -11   4      210.48      213.71     17.59 o
  -1 -11   4      323.55      294.33      8.94 o
   0 -11   4       55.85       49.59      2.44 o
   1 -11   4       31.13       33.88      2.79 o
   2 -11   4      319.70      283.22      7.65 o
   3 -11   4      186.69      154.48      5.67 o
   4 -11   4      102.63      101.47      4.61 o
   5 -11   4        8.52       13.07      2.23 o
  -5 -10   4       30.11       31.51      2.07 o
  -4 -10   4       61.52       72.00      3.76 o
  -3 -10   4       24.91       20.68      3.40 o
  -2 -10   4       96.45       93.67      7.23 o
  -1 -10   4      893.04      859.22     10.92 o
   0 -10   4       33.33       32.40      4.81 o
   1 -10   4      133.00      131.70      3.43 o
   2 -10   4     1051.68     1020.41     30.18 o
   3 -10   4        9.01       12.81      2.01 o
   4 -10   4        2.73        1.31      2.68 o
   5 -10   4       26.09       31.16      2.05 o
   6 -10   4        7.11        8.37      2.82 o
  -5  -9   4      126.33      135.70      3.90 o
  -4  -9   4        2.18        5.32      3.15 o
  -3  -9   4      394.22      370.81     10.16 o
  -2  -9   4        1.57        1.63      1.97 o
  -1  -9   4       53.55       51.58      1.91 o
   0  -9   4      270.98      250.33      6.55 o
   1  -9   4       22.44       24.97      2.21 o
   2  -9   4      162.36      162.56      3.50 o
   3  -9   4      650.77      632.55      7.23 o
   4  -9   4      153.10      163.11      5.67 o
   5  -9   4        3.14        4.92      3.03 o
   6  -9   4       64.03       71.70      3.62 o
  -5  -8   4       39.65       42.94      4.07 o
  -4  -8   4      143.03      130.77      6.08 o
  -3  -8   4      109.69       96.87      5.75 o
  -2  -8   4      488.30      519.84      7.04 o
  -1  -8   4      276.00      290.83      6.92 o
   0  -8   4     1122.73     1078.78     12.51 o
   1  -8   4      615.68      659.80      9.04 o
   2  -8   4      224.50      197.49      3.82 o
   3  -8   4       14.08       12.20      1.69 o
   4  -8   4      461.94      458.15      9.34 o
   5  -8   4       84.04       87.03      4.57 o
   6  -8   4       26.72       35.87      3.69 o
  -6  -7   4       22.15       20.16      1.64 o
  -5  -7   4      222.81      234.55      5.48 o
  -4  -7   4       15.89       15.73      3.80 o
  -3  -7   4       29.86       25.19      3.11 o
  -2  -7   4      142.39      132.46      4.95 o
  -1  -7   4      234.79      227.18      5.63 o
   0  -7   4     1506.42     1548.49     13.51 o
   1  -7   4      212.39      221.42      4.93 o
   2  -7   4      298.69      283.01      6.04 o
   3  -7   4      205.04      170.11      5.22 o
   4  -7   4      573.19      546.25      7.62 o
   5  -7   4      114.97      116.29      3.71 o
   6  -7   4       56.06       58.85      3.54 o
   7  -7   4       63.49       66.41      2.71 o
  -6  -6   4       57.75       56.61      5.31 o
  -5  -6   4      108.39      109.97      4.14 o
  -4  -6   4       11.94       15.40      2.25 o
  -3  -6   4        6.51        9.75      1.75 o
  -2  -6   4       22.16       25.27      2.28 o
  -1  -6   4       97.48       98.92      3.46 o
   0  -6   4      479.18      582.77     20.00 o
   1  -6   4        0.91       -0.03      1.00 o
   2  -6   4      344.94      389.62     24.56 o
   3  -6   4       47.86       36.86      2.56 o
   4  -6   4      485.95      491.61     11.18 o
   5  -6   4       35.64       36.73      2.31 o
   6  -6   4       19.18       20.88      1.86 o
   7  -6   4       45.56       49.34      2.49 o
  -6  -5   4       26.86       25.55      2.19 o
  -5  -5   4      302.03      291.70      6.69 o
  -4  -5   4       41.13       39.90      1.53 o
  -3  -5   4       40.60       28.09      2.40 o
  -2  -5   4      510.82      501.94      7.80 o
  -1  -5   4      106.82      125.98      3.39 o
   0  -5   4      324.60      331.38      3.51 o
   1  -5   4      331.75      387.99     10.32 o
   2  -5   4      103.51      113.16     11.24 o
   3  -5   4      187.85      178.83      5.04 o
   4  -5   4      240.88      246.14      9.43 o
   5  -5   4      276.16      281.05      8.51 o
   6  -5   4      208.54      203.59     19.62 o
   7  -5   4       68.30       68.49      2.93 o
  -7  -4   4        1.46        2.35      2.15 o
  -6  -4   4      137.55      129.11      4.10 o
  -5  -4   4      177.49      169.25      3.29 o
  -4  -4   4      180.03      169.57      2.66 o
  -3  -4   4      886.50      821.78     10.83 o
  -2  -4   4      908.89      897.32      9.48 o
  -1  -4   4      650.40      709.42     13.16 o
   0  -4   4       35.38       28.76      0.79 o
   1  -4   4       68.54       72.28      1.67 o
   2  -4   4      582.02      619.13      7.78 o
   3  -4   4       44.55       51.70      2.78 o
   4  -4   4      441.40      441.24      5.34 o
   5  -4   4        2.03       -0.56      3.28 o
   6  -4   4       55.20       46.39      3.53 o
   7  -4   4      128.12      131.08      2.57 o
  -7  -3   4        2.06        4.44      2.43 o
  -6  -3   4        3.43        5.36      1.90 o
  -5  -3   4       65.67       63.55      2.15 o
  -4  -3   4     1220.07     1240.74     12.67 o
  -3  -3   4      196.38      148.18      4.58 o
  -2  -3   4        3.75        7.45      1.07 o
  -1  -3   4        2.92        1.79      0.41 o
   0  -3   4     2222.47     2206.71     36.78 o
   1  -3   4      147.40      139.79      3.13 o
   2  -3   4      900.87      980.63      9.66 o
   3  -3   4       88.94       85.49      3.53 o
   4  -3   4       11.15        8.71      2.26 o
   5  -3   4       37.21       33.55      3.22 o
   6  -3   4       98.97      103.48      4.90 o
   7  -3   4        5.41        5.09      1.42 o
  -7  -2   4        7.41        3.56      2.63 o
  -6  -2   4        2.31       -3.22      3.22 o
  -5  -2   4      176.91      164.29      3.62 o
  -4  -2   4      578.76      553.80     10.10 o
  -3  -2   4      556.19      592.36      8.82 o
  -2  -2   4       31.07       39.82      1.40 o
  -1  -2   4     6874.67     6843.62     49.15 o
   1  -2   4       58.59       54.01      2.12 o
   2  -2   4       50.84       75.84      2.87 o
   3  -2   4      334.98      368.98     17.87 o
   4  -2   4        1.04        1.88      1.56 o
   5  -2   4       23.45       18.76      3.20 o
   6  -2   4        0.06       -0.18      2.65 o
   7  -2   4       98.24       95.65      2.20 o
  -7  -1   4       55.10       60.25      2.39 o
  -6  -1   4        1.86       -1.61      5.10 o
  -5  -1   4      194.75      173.88      4.60 o
  -4  -1   4      265.72      285.80      7.61 o
  -3  -1   4      136.34      158.35      3.37 o
  -2  -1   4     1763.67     1859.50      5.87 o
  -1  -1   4     2564.16     2528.45     53.81 o
   0  -1   4     6051.94     5721.32     18.75 o
   1  -1   4        0.63        2.10      0.64 o
   2  -1   4        2.53        4.66      0.72 o
   3  -1   4      527.43      551.10     23.71 o
   4  -1   4       87.20      132.70     12.23 o
   5  -1   4      283.63      250.43      7.87 o
   6  -1   4        7.99       14.11      2.39 o
  -7   0   4      101.22      115.33     11.18 o
  -6   0   4      277.94      250.88     12.77 o
  -5   0   4      210.16      194.58      3.59 o
  -4   0   4       38.43       37.77      2.98 o
  -3   0   4      320.25      333.51      6.71 o
  -2   0   4        1.39        1.21      0.73 o
  -1   0   4      668.71      720.74     30.96 o
   0   0   4      813.80      834.16      8.02 o
   1   0   4      887.85      941.66      9.55 o
   2   0   4       10.50        8.61      1.12 o
   3   0   4     1838.99     1758.73     15.94 o
   4   0   4      137.27       98.80      4.75 o
   5   0   4        0.61        2.13      2.88 o
   6   0   4        3.88        6.91      2.34 o
  -7   1   4       27.04       21.00      2.20 o
  -6   1   4     1049.23      985.79     15.34 o
  -5   1   4       95.90       87.56      2.44 o
  -4   1   4      288.27      279.87      7.22 o
  -3   1   4       44.04       44.66      1.58 o
  -2   1   4       93.98       85.53      2.00 o
  -1   1   4      271.07      292.93      8.58 o
   0   1   4        1.54        2.79      0.97 o
   1   1   4       68.19       64.85      2.86 o
   2   1   4       87.76       99.11      3.71 o
   3   1   4      236.36      214.17      5.85 o
   4   1   4       39.52       46.12      3.38 o
   5   1   4      151.61      138.37      5.95 o
   6   1   4       88.12       95.37      4.13 o
  -7   2   4       16.02       14.34      2.15 o
  -6   2   4      131.58      126.32      5.93 o
  -5   2   4      422.63      416.68      4.78 o
  -4   2   4       73.40       65.09      3.41 o
  -3   2   4      424.93      495.89     11.45 o
  -2   2   4      558.18      607.31     19.99 o
  -1   2   4      338.92      325.12      5.67 o
   0   2   4      219.37      230.62      4.99 o
   1   2   4      101.94      107.55      3.80 o
   2   2   4     1102.72     1244.41     13.09 o
   3   2   4      449.21      459.19     10.08 o
   4   2   4        5.15        1.47      2.23 o
   5   2   4      474.98      421.28      9.52 o
   6   2   4       22.04       23.41      2.08 o
  -7   3   4       22.32       21.68      2.28 o
  -6   3   4      104.39      108.74      7.83 o
  -5   3   4        9.03        9.39      1.70 o
  -4   3   4      280.84      283.18      4.13 o
  -3   3   4        4.37        7.21      1.69 o
  -2   3   4       18.10       22.04      1.26 o
  -1   3   4       27.28       42.12      2.29 o
   0   3   4      124.11      149.22      3.07 o
   1   3   4     2864.24     3094.69     20.58 o
   2   3   4        0.23        5.09      2.14 o
   3   3   4      130.13      128.59      4.56 o
   4   3   4      249.20      263.06      6.15 o
   5   3   4       72.07       76.81      4.02 o
   6   3   4        0.23        0.50      1.75 o
  -7   4   4        1.12        3.16      2.07 o
  -6   4   4      141.10      141.28     10.05 o
  -5   4   4      127.94      118.29      3.87 o
  -4   4   4      629.90      639.90      9.90 o
  -3   4   4      145.90      138.99      4.70 o
  -2   4   4      301.53      308.06      4.47 o
  -1   4   4      641.18      584.13      9.00 o
   0   4   4      331.28      315.31      6.60 o
   1   4   4       23.02       22.80      1.52 o
   2   4   4      178.19      176.56      3.33 o
   3   4   4      213.41      222.61     18.84 o
   4   4   4       37.67       44.64      2.34 o
   5   4   4      143.99      157.51      5.02 o
  -7   5   4        8.15       15.69      2.47 o
  -6   5   4       19.61       19.85      1.94 o
  -5   5   4       76.81       72.95      3.12 o
  -4   5   4      373.18      381.56      6.57 o
  -3   5   4      436.97      418.83      6.43 o
  -2   5   4      265.88      233.37      6.37 o
  -1   5   4     2391.79     2364.54     19.55 o
   0   5   4      169.90      189.18      5.47 o
   1   5   4      728.53      728.67     10.26 o
   2   5   4      568.38      500.01      7.28 o
   3   5   4      255.79      230.78     15.66 o
   4   5   4        0.73        0.97      1.93 o
   5   5   4        0.35        0.59      1.53 o
  -6   6   4       27.01       25.77      1.95 o
  -5   6   4       55.62       54.02      2.89 o
  -4   6   4       34.15       34.74      2.39 o
  -3   6   4      334.65      331.47      4.23 o
  -2   6   4      102.27      120.82      2.98 o
  -1   6   4      154.79      130.78      5.01 o
   0   6   4       15.33       19.75      2.01 o
   1   6   4       41.19       30.93      1.85 o
   2   6   4      322.85      271.24      6.74 o
   3   6   4      291.41      268.46      7.83 o
   4   6   4       27.46       31.11      1.90 o
  -6   7   4       25.80       27.06      3.40 o
  -5   7   4        4.04        6.69      1.83 o
  -4   7   4      138.18      126.71      3.29 o
  -3   7   4     1356.45     1209.56      9.74 o
  -2   7   4      166.73      171.19      5.29 o
  -1   7   4      289.34      266.62      5.32 o
   0   7   4      119.02      104.56      2.66 o
   1   7   4       43.64       43.92      2.42 o
   2   7   4       85.89       76.12      3.22 o
   3   7   4        0.40       -1.02      2.45 o
   4   7   4       53.94       55.10      2.81 o
  -6   8   4       28.63       32.88      1.82 o
  -5   8   4       40.52       33.25      2.38 o
  -4   8   4      104.80       91.67      2.87 o
  -3   8   4       20.75       16.34      1.87 o
  -2   8   4      152.60      160.67      4.73 o
  -1   8   4        5.56        7.87      2.55 o
   0   8   4      598.86      518.34      7.39 o
   1   8   4     1064.34      982.46     26.23 o
   2   8   4        0.37        3.90      1.81 o
   3   8   4       72.20       78.10      3.80 o
   4   8   4       84.59       95.15      2.94 o
  -5   9   4      104.91      100.44      3.85 o
  -4   9   4       20.01       22.42      2.14 o
  -3   9   4        0.43       -1.28      2.19 o
  -2   9   4       19.12       15.27      2.19 o
  -1   9   4       23.04       20.69      2.41 o
   0   9   4      158.43      163.67      6.17 o
   1   9   4       31.69       38.70      3.38 o
   2   9   4       37.10       43.16      2.68 o
   3   9   4       56.61       65.09      2.94 o
  -5  10   4       92.39      100.51      2.28 o
  -4  10   4        0.78        1.26      2.98 o
  -3  10   4        2.88        2.57      1.90 o
  -2  10   4        0.17       -0.75      1.98 o
  -1  10   4       38.56       31.77      2.16 o
   0  10   4        3.33        3.42      2.74 o
   1  10   4      105.27       94.76      2.83 o
   2  10   4       49.31       47.65      2.60 o
  -4  11   4       17.15       18.58      1.53 o
  -3  11   4       60.59       53.69      4.22 o
  -2  11   4       49.07       54.41      4.68 o
  -1  11   4       31.71       35.84      1.94 o
   0  11   4        0.03       -0.82      1.56 o
   1  11   4        1.49        2.89      1.98 o
  -3  12   4       87.00       77.62      4.42 o
  -2  12   4       13.40       14.01      2.03 o
  -1  12   4       72.36       72.47      3.07 o
   0  12   4       39.80       35.24      2.08 o
   0 -15   5       14.95       18.06      3.27 o
   1 -15   5        4.82        4.59      1.43 o
   2 -15   5       41.54       47.80      1.72 o
   3 -15   5        2.58        2.43      1.98 o
  -1 -14   5        8.09        9.13      2.52 o
   0 -14   5       16.99       16.23      1.69 o
   1 -14   5        5.35        7.69      1.63 o
   2 -14   5      137.38      139.34      3.34 o
   3 -14   5       37.31       44.76      2.10 o
   4 -14   5       19.47       19.80      1.61 o
  -3 -13   5        2.21        4.26      1.63 o
  -2 -13   5        1.44        1.61      2.92 o
  -1 -13   5       22.11       20.45      1.91 o
   0 -13   5       59.70       60.42      2.80 o
   1 -13   5        0.12        0.18      1.86 o
   2 -13   5      241.76      243.99      7.15 o
   3 -13   5       43.49       34.02      2.85 o
   4 -13   5       35.60       40.43      2.66 o
  -4 -12   5       11.87       14.05      1.32 o
  -3 -12   5        4.60        3.19      2.70 o
  -2 -12   5       47.29       53.26      3.61 o
  -1 -12   5        1.45        1.44      2.18 o
   0 -12   5       21.55       20.15      2.13 o
   1 -12   5      429.22      441.37      9.93 o
   2 -12   5       67.78       64.06      4.06 o
   3 -12   5      107.83      111.38      4.93 o
   4 -12   5        3.81        6.71      2.30 o
   5 -12   5       94.38      112.01      3.73 o
  -4 -11   5        5.50        2.07      2.52 o
  -3 -11   5        8.70        4.00      3.17 o
  -2 -11   5      360.61      325.02      8.50 o
  -1 -11   5       45.57       44.35      2.54 o
   0 -11   5       31.99       32.22      2.98 o
   1 -11   5      118.46      122.35      5.33 o
   2 -11   5       56.98       54.51      3.38 o
   3 -11   5      120.10      105.93      4.78 o
   4 -11   5        5.21        8.55      2.49 o
   5 -11   5       60.95       57.96      3.01 o
  -5 -10   5       19.92       16.61      1.49 o
  -4 -10   5      368.62      373.26      8.74 o
  -3 -10   5        3.91        3.36      3.64 o
  -2 -10   5       45.77       43.67      3.25 o
  -1 -10   5       87.60       85.55      2.55 o
   0 -10   5       28.72       26.27      2.26 o
   1 -10   5      282.28      289.53      9.33 o
   2 -10   5       45.79       36.64      1.71 o
   3 -10   5      213.86      206.23      8.61 o
   4 -10   5      218.53      220.62     12.26 o
   5 -10   5        5.88       10.10      4.22 o
   6 -10   5       32.97       46.49      2.92 o
  -5  -9   5      443.42      474.43     10.47 o
  -4  -9   5      411.26      411.98     10.46 o
  -3  -9   5       72.79       64.42      5.11 o
  -2  -9   5       59.10       49.74      4.99 o
  -1  -9   5       66.10       77.95      2.85 o
   0  -9   5      464.31      473.44      8.69 o
   1  -9   5       25.52       19.75      2.18 o
   2  -9   5        4.07        4.25      2.91 o
   3  -9   5       40.08       40.43      2.18 o
   4  -9   5      111.68      114.66      3.38 o
   5  -9   5        0.84       -2.24      3.05 o
   6  -9   5        7.72        5.77      1.84 o
  -5  -8   5       67.66       71.87      2.94 o
  -4  -8   5       49.10       45.24      4.46 o
  -3  -8   5        5.69        7.76      2.99 o
  -2  -8   5        0.50        3.15      1.90 o
  -1  -8   5     1792.70     1733.09     16.46 o
   0  -8   5       85.04       97.03      3.80 o
   1  -8   5     1433.00     1444.15     12.96 o
   2  -8   5        3.96        7.67      1.87 o
   3  -8   5       60.12       62.09      3.07 o
   4  -8   5      137.44      134.90      3.64 o
   5  -8   5       29.99       24.52      2.93 o
   6  -8   5       72.68       76.54      3.71 o
  -6  -7   5        0.50        0.20      1.69 o
  -5  -7   5       90.51       96.03      5.34 o
  -4  -7   5       80.58       77.18      3.24 o
  -3  -7   5       18.17       22.08      2.10 o
  -2  -7   5       91.84       78.58      3.80 o
  -1  -7   5      108.70       94.33      3.67 o
   0  -7   5      714.29      819.27     14.28 o
   1  -7   5      881.02      901.44      6.98 o
   2  -7   5      251.27      271.67     16.72 o
   3  -7   5       93.38       78.63      3.10 o
   4  -7   5     1803.98     1837.86     31.10 o
   5  -7   5      195.68      203.98      5.43 o
   6  -7   5       33.83       24.15      2.38 o
  -6  -6   5       58.32       70.03      2.70 o
  -5  -6   5        0.65        5.04      3.56 o
  -4  -6   5       16.60       15.94      2.17 o
  -3  -6   5       87.76       90.24      3.74 o
  -2  -6   5      252.14      217.87      5.54 o
  -1  -6   5      711.18      699.05      8.77 o
   0  -6   5        5.72        5.03      0.60 o
   1  -6   5      291.46      305.97      3.90 o
   2  -6   5        0.05        1.21      0.99 o
   3  -6   5      915.34      927.45     12.10 o
   4  -6   5       35.68       34.91      1.87 o
   5  -6   5       87.97       96.77      3.39 o
   6  -6   5        1.00        3.11      2.30 o
   7  -6   5       65.14       76.25      2.56 o
  -6  -5   5       14.82       13.94      2.98 o
  -5  -5   5      356.58      349.04     10.37 o
  -4  -5   5        1.56        1.82      1.50 o
  -3  -5   5       55.77       61.39      3.08 o
  -2  -5   5       53.95       45.64      2.43 o
  -1  -5   5      344.25      387.83      3.93 o
   0  -5   5        7.21        5.00      0.52 o
   1  -5   5       49.19       72.10      1.90 o
   2  -5   5      325.17      311.51     14.60 o
   3  -5   5      220.13      228.25      6.04 o
   4  -5   5      336.42      354.60     10.36 o
   5  -5   5      168.91      156.15      6.40 o
   6  -5   5      134.27      125.64      5.49 o
   7  -5   5       30.30       30.09      1.77 o
  -7  -4   5       14.66       16.50      2.21 o
  -6  -4   5        1.50        1.55      2.45 o
  -5  -4   5      351.82      329.78      4.54 o
  -4  -4   5      155.97      141.20      2.45 o
  -3  -4   5       18.07       26.26      2.07 o
  -2  -4   5      332.35      305.94      5.54 o
  -1  -4   5      229.92      249.77      3.24 o
   0  -4   5      813.62      899.75      5.31 o
   1  -4   5      413.34      514.16     31.63 o
   2  -4   5      197.78      189.22      4.75 o
   3  -4   5      229.61      219.12      5.79 o
   4  -4   5       36.18       34.82      2.31 o
   5  -4   5        7.92       10.26      3.10 o
   6  -4   5      199.14      204.30      6.53 o
   7  -4   5       22.02       18.39      1.75 o
  -7  -3   5       31.99       34.95      2.63 o
  -6  -3   5        3.66        2.91      2.08 o
  -5  -3   5      346.28      307.30      4.93 o
  -4  -3   5      114.22      112.51      2.18 o
  -3  -3   5      886.77      911.73     11.14 o
  -2  -3   5      611.41      641.74      4.51 o
  -1  -3   5      514.54      572.86      7.22 o
   0  -3   5      521.51      567.73     11.76 o
   1  -3   5       93.88      111.71      3.19 o
   2  -3   5       64.88       85.75      3.21 o
   3  -3   5      170.63      163.51      4.63 o
   4  -3   5       88.08       97.01      3.13 o
   5  -3   5       61.67       57.60      4.02 o
   6  -3   5      106.31      106.69      4.71 o
  -7  -2   5        0.79        3.55      2.47 o
  -6  -2   5       44.88       35.02      2.45 o
  -5  -2   5      180.21      162.62      3.63 o
  -4  -2   5        3.39        3.53      1.42 o
  -3  -2   5      692.64      692.94      9.70 o
  -2  -2   5     2408.48     2588.53     18.12 o
  -1  -2   5      419.70      417.55      3.71 o
   0  -2   5      437.20      474.25      5.72 o
   1  -2   5      393.58      471.73      6.57 o
   2  -2   5      165.19      225.52      5.17 o
   3  -2   5       64.69       63.72      3.25 o
   4  -2   5      123.04      128.25      6.95 o
   5  -2   5       11.13       11.44      2.90 o
   6  -2   5      176.92      201.77      6.24 o
  -7  -1   5        7.41       11.16      4.04 o
  -6  -1   5        0.91       -3.47      4.94 o
  -5  -1   5       55.24       47.52      2.60 o
  -4  -1   5      112.73      106.14      2.64 o
  -3  -1   5      558.21      534.80      8.57 o
  -2  -1   5       62.75       72.97      1.27 o
  -1  -1   5     1108.70     1145.85      8.83 o
   0  -1   5      668.52      736.23      7.77 o
   1  -1   5       27.04       32.39      2.09 o
   2  -1   5     2155.99     2208.51     16.79 o
   3  -1   5       33.97       40.51      2.64 o
   4  -1   5      123.86      106.16      3.32 o
   5  -1   5       89.56       71.17      3.20 o
   6  -1   5       25.42       36.38      2.93 o
  -7   0   5        2.16       10.41      6.62 o
  -6   0   5        2.73       -2.06      2.13 o
  -5   0   5       36.40       39.83      3.09 o
  -4   0   5      217.82      216.06      4.68 o
  -3   0   5      259.12      267.44     10.64 o
  -2   0   5      204.44      206.91      8.30 o
  -1   0   5      964.41      954.09      8.79 o
   0   0   5        4.47        6.44      1.18 o
   1   0   5      259.77      278.47      5.84 o
   2   0   5      120.79      106.07      4.06 o
   3   0   5      105.94      100.06      4.27 o
   4   0   5      159.11      145.12      6.08 o
   5   0   5        0.19        1.20      2.81 o
   6   0   5        0.07        1.41      1.96 o
  -7   1   5       23.97       23.23      2.23 o
  -6   1   5      372.91      367.53      8.88 o
  -5   1   5       29.20       31.62      2.15 o
  -4   1   5      764.83      796.43      6.94 o
  -3   1   5      100.73      121.47      2.66 o
  -2   1   5       99.97      101.72      2.52 o
  -1   1   5       78.10      128.89      3.59 o
   0   1   5      447.77      463.95      7.16 o
   1   1   5      127.19      125.72      4.20 o
   2   1   5      897.77      920.95     11.79 o
   3   1   5       74.72       75.36      3.07 o
   4   1   5       79.66       66.85      3.13 o
   5   1   5       31.85       32.55      3.36 o
   6   1   5       14.33       17.25      1.94 o
  -7   2   5      156.16      165.98      4.92 o
  -6   2   5        6.60        2.69      3.13 o
  -5   2   5      781.97      746.82      9.05 o
  -4   2   5       47.87       49.60      2.06 o
  -3   2   5      871.63      938.11     36.80 o
  -2   2   5       42.78       46.97      1.88 o
  -1   2   5     2544.85     2507.38     17.40 o
   0   2   5      116.62       84.22      3.41 o
   1   2   5      317.45      346.74      7.12 o
   2   2   5      247.60      218.18      5.89 o
   3   2   5        3.67        2.11      1.87 o
   4   2   5        8.65        5.51      2.13 o
   5   2   5      171.31      161.71      5.70 o
   6   2   5       23.14       23.40      1.69 o
  -7   3   5       29.05       32.46      2.48 o
  -6   3   5      218.22      207.81      6.80 o
  -5   3   5      364.09      394.65     15.53 o
  -4   3   5        7.17       15.83      8.64 o
  -3   3   5       11.51       12.71      2.74 o
  -2   3   5      393.24      401.80      5.47 o
  -1   3   5      626.80      609.25      9.22 o
   0   3   5       97.25       90.23      4.26 o
   1   3   5      100.84      122.57      4.53 o
   2   3   5     3043.36     3020.43     16.19 o
   3   3   5      910.80      846.59     60.08 o
   4   3   5        3.47        3.99      5.00 o
   5   3   5       45.87       51.75      3.06 o
  -7   4   5       14.66       16.67      1.89 o
  -6   4   5       54.50       50.95      7.60 o
  -5   4   5        0.77        0.57      2.27 o
  -4   4   5        1.07        1.78      2.32 o
  -3   4   5      220.97      235.34      6.46 o
  -2   4   5      335.32      362.84     14.03 o
  -1   4   5       13.80        6.59      1.65 o
   0   4   5       25.35       14.59      1.95 o
   1   4   5       31.56       26.83      2.30 o
   2   4   5       47.47       55.43      2.20 o
   3   4   5      686.94      667.19     55.48 o
   4   4   5       85.75       84.19      8.13 o
   5   4   5      133.89      151.52      4.17 o
  -7   5   5      359.09      397.34      6.20 o
  -6   5   5        0.56        0.72      1.94 o
  -5   5   5      106.00       92.64      4.70 o
  -4   5   5      129.63      126.78      3.17 o
  -3   5   5       22.01       17.70      1.81 o
  -2   5   5       74.56       53.44      2.61 o
  -1   5   5       22.93       17.97      2.44 o
   0   5   5       22.38       27.62      2.20 o
   1   5   5       37.46       35.48      2.30 o
   2   5   5       60.35       58.62      2.82 o
   3   5   5       61.62       52.79      3.83 o
   4   5   5       91.93       98.45      4.70 o
   5   5   5        1.90       -1.60      1.60 o
  -6   6   5       74.51       77.43      2.66 o
  -5   6   5        2.08        4.16      2.25 o
  -4   6   5     1184.96     1071.66     16.15 o
  -3   6   5      978.69      939.39     10.47 o
  -2   6   5      236.53      232.18      5.19 o
  -1   6   5       61.53       68.39      2.89 o
   0   6   5      115.66      124.21      2.82 o
   1   6   5        5.19        5.88      2.17 o
   2   6   5        1.58        2.99      1.96 o
   3   6   5        0.09        1.82      2.48 o
   4   6   5      100.97      119.51      4.25 o
  -6   7   5        0.61       -0.03      2.32 o
  -5   7   5        3.34        4.54      2.20 o
  -4   7   5       66.89       64.17      2.42 o
  -3   7   5      391.43      374.98     13.75 o
  -2   7   5      451.76      424.87      7.08 o
  -1   7   5      428.26      387.06      9.37 o
   0   7   5      387.92      389.13     13.40 o
   1   7   5        0.33       -1.04      2.13 o
   2   7   5        0.43       -0.74      1.82 o
   3   7   5       17.79       18.78      2.28 o
   4   7   5       53.32       62.58      2.62 o
  -6   8   5        2.84        7.59      2.13 o
  -5   8   5      104.39      110.05      2.98 o
  -4   8   5      149.10      141.53      4.45 o
  -3   8   5       54.16       44.20      2.48 o
  -2   8   5       18.32       21.32      3.01 o
  -1   8   5        3.08        4.20      3.24 o
   0   8   5       41.74       61.35      2.70 o
   1   8   5      238.40      212.01      4.74 o
   2   8   5        0.31        4.66      2.29 o
   3   8   5       25.55       29.09      2.35 o
  -5   9   5       25.22       25.77      1.65 o
  -4   9   5        1.26        1.35      1.84 o
  -3   9   5        0.13        2.32      1.90 o
  -2   9   5       62.76       56.94      2.70 o
  -1   9   5        1.10       -1.79      1.94 o
   0   9   5      365.51      358.02      8.20 o
   1   9   5        4.16        4.28      1.94 o
   2   9   5       82.45       86.13      3.52 o
   3   9   5        6.61        8.12      1.49 o
  -4  10   5        1.40        1.46      1.53 o
  -3  10   5       42.25       44.06      3.09 o
  -2  10   5       25.88       23.26      3.00 o
  -1  10   5      150.01      155.31      5.46 o
   0  10   5       41.03       52.64      2.92 o
   1  10   5       43.24       48.67      2.35 o
   2  10   5        2.26        2.03      1.60 o
  -4  11   5       25.47       30.56      1.93 o
  -3  11   5       31.85       37.86      1.67 o
  -2  11   5       35.00       38.01      2.58 o
  -1  11   5       23.30       26.63      2.25 o
   0  11   5      128.29      141.63      4.15 o
   1  11   5        2.21        4.88      1.64 o
   0 -15   6        0.13       -0.51      2.38 o
   1 -15   6       29.54       24.50      1.48 o
   2 -15   6       18.81       21.84      2.48 o
   3 -15   6        0.15        2.90      1.94 o
  -2 -14   6       12.78       12.69      2.53 o
  -1 -14   6        8.66       12.00      2.97 o
   0 -14   6       68.56       68.09      2.84 o
   1 -14   6       32.57       34.45      2.00 o
   2 -14   6        0.37       -0.40      1.62 o
   3 -14   6       17.51       21.91      1.64 o
   4 -14   6       12.74       12.23      1.98 o
  -3 -13   6       27.16       20.05      2.44 o
  -2 -13   6        4.84        4.67      2.71 o
  -1 -13   6      392.91      412.38      6.93 o
   0 -13   6        1.37        4.45      1.97 o
   1 -13   6      212.82      208.72      4.70 o
   2 -13   6       15.64       20.16      2.46 o
   3 -13   6       69.13       76.14      3.92 o
   4 -13   6       47.89       47.40      2.87 o
  -4 -12   6       10.27       10.29      1.44 o
  -3 -12   6        2.56        5.06      2.63 o
  -2 -12   6       48.47       46.16      3.39 o
  -1 -12   6        3.28        4.46      2.16 o
   0 -12   6       20.55       20.48      2.08 o
   1 -12   6       60.84       47.62      3.70 o
   2 -12   6      452.54      407.25      9.44 o
   3 -12   6      485.42      447.75      9.59 o
   4 -12   6       43.80       48.47      3.14 o
   5 -12   6        0.08        0.42      2.06 o
  -4 -11   6        6.28        7.84      2.43 o
  -3 -11   6      153.55      159.34      6.41 o
  -2 -11   6       88.95       81.28      4.31 o
  -1 -11   6       37.43       41.14      4.07 o
   0 -11   6      122.63      122.89      5.31 o
   1 -11   6       37.95       44.31      3.47 o
   2 -11   6       70.65       75.76      4.32 o
   3 -11   6        3.02        4.72      1.87 o
   4 -11   6       83.61       85.41      4.28 o
   5 -11   6        1.64        3.14      2.21 o
  -5 -10   6       59.93       61.71      3.37 o
  -4 -10   6        5.81        4.39      3.01 o
  -3 -10   6      147.83      136.36      6.59 o
  -2 -10   6       57.17       53.30      4.01 o
  -1 -10   6      306.03      349.24      8.27 o
   0 -10   6       45.86       46.18      2.50 o
   1 -10   6       56.68       66.55      3.87 o
   2 -10   6       37.46       32.58      1.85 o
   3 -10   6        1.05        0.38      2.80 o
   4 -10   6       67.95       68.05      3.94 o
   5 -10   6       12.06       14.23      2.51 o
   6 -10   6      236.41      275.43      4.61 o
  -5  -9   6        5.25        4.82      3.36 o
  -4  -9   6      175.86      177.97      7.30 o
  -3  -9   6      801.47      863.42     62.29 o
  -2  -9   6      316.99      321.51      5.65 o
  -1  -9   6       17.97       23.88      2.85 o
   0  -9   6      156.52      169.27      5.16 o
   1  -9   6      188.30      215.08      2.93 o
   2  -9   6      160.32      167.52      6.87 o
   3  -9   6       23.43       25.75      2.76 o
   4  -9   6       47.36       49.88      3.55 o
   5  -9   6       38.44       32.45      3.20 o
   6  -9   6       83.50       90.55      2.39 o
  -6  -8   6       10.56        1.95      1.98 o
  -5  -8   6        2.14        2.86      2.12 o
  -4  -8   6      201.87      200.65      9.56 o
  -3  -8   6       98.83       86.07      3.39 o
  -2  -8   6        3.77        5.98      1.93 o
  -1  -8   6       60.79       63.13      3.20 o
   0  -8   6      111.91      138.34      4.24 o
   1  -8   6      366.72      399.74      6.60 o
   2  -8   6       32.06       29.97      2.39 o
   3  -8   6      198.22      206.34      4.47 o
   4  -8   6      933.68      940.33     24.00 o
   5  -8   6        7.45       10.57      2.11 o
   6  -8   6       23.00       20.86      2.40 o
  -6  -7   6       14.94       14.57      1.82 o
  -5  -7   6        2.69       10.11      3.30 o
  -4  -7   6       88.65       85.85      3.46 o
  -3  -7   6      189.96      183.41      3.69 o
  -2  -7   6       91.14       86.16      3.81 o
  -1  -7   6        3.33        3.06      1.61 o
   0  -7   6     1010.74     1108.11     39.50 o
   1  -7   6       77.06       96.45      5.04 o
   2  -7   6      352.70      406.47     23.82 o
   3  -7   6     1175.07     1221.68     10.50 o
   4  -7   6      575.54      552.59      8.74 o
   5  -7   6        3.10        1.13      2.07 o
   6  -7   6       62.01       62.58      3.16 o
  -6  -6   6       39.26       36.39      2.22 o
  -5  -6   6       12.70        8.08      3.56 o
  -4  -6   6       29.85       26.10      2.11 o
  -3  -6   6       80.35       74.90      3.57 o
  -2  -6   6        0.82        0.34      1.68 o
  -1  -6   6       59.28       71.96      2.16 o
   0  -6   6       80.86       70.48      1.50 o
   1  -6   6       12.79       12.46      1.10 o
   2  -6   6      919.06     1030.28     54.46 o
   3  -6   6       71.12       58.75      6.40 o
   4  -6   6     1247.63     1119.77     15.96 o
   5  -6   6      117.41      119.33      3.73 o
   6  -6   6       36.70       40.06      3.36 o
  -6  -5   6        0.08       -1.89      2.86 o
  -5  -5   6       10.31       11.64      1.72 o
  -4  -5   6       10.38       12.41      1.43 o
  -3  -5   6      264.03      257.67      4.68 o
  -2  -5   6      251.81      229.19      5.09 o
  -1  -5   6       76.72       97.06      2.29 o
   0  -5   6     1156.22     1315.64      7.38 o
   1  -5   6      559.85      623.46      5.94 o
   2  -5   6       73.22       72.91      2.37 o
   3  -5   6       20.81       14.51      1.99 o
   4  -5   6       55.42       56.41      5.37 o
   5  -5   6       30.47       31.12      3.40 o
   6  -5   6        0.36        2.48      1.65 o
  -6  -4   6      124.32      132.04      5.78 o
  -5  -4   6       24.65       23.37      1.58 o
  -4  -4   6       33.08       28.63      1.40 o
  -3  -4   6       19.10       20.86      1.82 o
  -2  -4   6     1799.73     1995.53     24.46 o
  -1  -4   6      141.18      163.41      5.03 o
   0  -4   6      750.01      744.62      5.85 o
   1  -4   6        0.17       -0.19      1.21 o
   2  -4   6     1070.80     1125.01     12.15 o
   3  -4   6      271.93      252.99      6.62 o
   4  -4   6       39.35       36.13      2.12 o
   5  -4   6       60.98       59.47      4.13 o
   6  -4   6       67.81       68.96      2.50 o
  -7  -3   6       53.33       67.28      3.08 o
  -6  -3   6       13.11        8.22      3.05 o
  -5  -3   6        0.04       -1.04      1.50 o
  -4  -3   6      113.18      103.41      2.24 o
  -3  -3   6      151.69      168.95      4.93 o
  -2  -3   6     1009.76     1128.46      7.64 o
  -1  -3   6      417.78      470.98      4.77 o
   0  -3   6        1.72        1.86      0.96 o
   1  -3   6       69.47       55.68      2.65 o
   2  -3   6      765.78      805.03     10.43 o
   3  -3   6      476.33      432.74      8.60 o
   4  -3   6      648.55      589.96     18.52 o
   5  -3   6        9.06       12.26      2.71 o
   6  -3   6       18.05       23.75      1.80 o
  -7  -2   6        9.41       14.67      2.20 o
  -6  -2   6       97.81       86.87      3.48 o
  -5  -2   6        4.16        3.00      1.98 o
  -4  -2   6      112.81      105.88      2.85 o
  -3  -2   6      212.95      218.60      5.58 o
  -2  -2   6       19.93       24.44      1.27 o
  -1  -2   6      486.12      592.11      6.53 o
   0  -2   6       41.57       40.10      2.09 o
   1  -2   6       24.93       40.43      2.34 o
   2  -2   6      114.70      123.99      4.30 o
   3  -2   6      251.50      242.06      6.51 o
   4  -2   6      143.30      120.23      3.85 o
   5  -2   6        4.47        6.33      2.05 o
   6  -2   6       31.14       33.67      2.44 o
  -7  -1   6       88.65       95.03      4.02 o
  -6  -1   6       80.89       83.05      3.21 o
  -5  -1   6       33.16       29.31      1.81 o
  -4  -1   6      399.95      417.71     13.45 o
  -3  -1   6      225.34      245.53      6.35 o
  -2  -1   6       33.64       27.77      1.06 o
  -1  -1   6     1052.22     1134.38      9.85 o
   0  -1   6        4.74        4.65      1.21 o
   1  -1   6      211.84      202.84      5.14 o
   2  -1   6      238.37      234.36      6.10 o
   3  -1   6      196.52      168.85      6.03 o
   4  -1   6      248.82      251.59      7.70 o
   5  -1   6      325.59      320.42     15.20 o
   6  -1   6        0.75        0.32      1.94 o
  -7   0   6       18.62       22.54      2.11 o
  -6   0   6      247.07      235.79      4.72 o
  -5   0   6        1.50        0.54      2.50 o
  -4   0   6      275.33      263.44      4.26 o
  -3   0   6       21.34       20.21      1.45 o
  -2   0   6       12.51        7.09      1.06 o
  -1   0   6       27.86       36.49      2.06 o
   0   0   6      303.64      273.00      5.57 o
   1   0   6        0.81        0.55      1.61 o
   2   0   6       69.93       79.62      3.74 o
   3   0   6        0.86       -0.75      1.83 o
   4   0   6       38.10       39.12      2.46 o
   5   0   6       74.47       82.07      2.97 o
   6   0   6       63.31       64.68      2.83 o
  -7   1   6        1.35       -0.08      1.91 o
  -6   1   6       22.47       22.33      1.63 o
  -5   1   6      263.89      249.13      5.45 o
  -4   1   6      103.64       74.48      3.02 o
  -3   1   6      947.90     1006.65     85.60 o
  -2   1   6     1114.08     1107.45      8.96 o
  -1   1   6      196.28      190.56      4.78 o
   0   1   6      344.76      351.29      6.78 o
   1   1   6       26.89       36.01      2.52 o
   2   1   6       85.87      108.44      4.21 o
   3   1   6       35.19       38.59      1.90 o
   4   1   6      133.25      138.17      3.88 o
   5   1   6       28.46       22.80      1.76 o
   6   1   6        3.53        0.96      1.62 o
  -7   2   6        6.92        6.30      1.86 o
  -6   2   6       74.46       67.74      4.02 o
  -5   2   6        6.81        5.96      3.07 o
  -4   2   6       12.98       14.48      3.29 o
  -3   2   6      126.58      123.20      5.15 o
  -2   2   6      109.17       88.91      3.09 o
  -1   2   6     2531.84     2486.70     18.74 o
   0   2   6      948.99     1058.25     12.42 o
   1   2   6     1504.89     1565.44     16.08 o
   2   2   6      220.47      237.48      4.79 o
   3   2   6      401.97      388.25     21.77 o
   4   2   6       12.88       15.07      2.07 o
   5   2   6       32.39       39.97      5.87 o
  -7   3   6        0.83        2.94      1.82 o
  -6   3   6        9.74        7.26      2.56 o
  -5   3   6        4.78        6.61      2.96 o
  -4   3   6        9.95       13.58      4.17 o
  -3   3   6       40.63       37.83      1.70 o
  -2   3   6      394.49      375.51      5.69 o
  -1   3   6       67.17       54.56      3.01 o
   0   3   6       38.85       40.18      2.83 o
   1   3   6      142.95      134.48     10.69 o
   2   3   6      296.81      285.87      4.20 o
   3   3   6      674.31      638.88     12.15 o
   4   3   6        0.51        1.61      1.92 o
   5   3   6        3.50        2.76      1.40 o
  -7   4   6        7.07       11.00      1.61 o
  -6   4   6       13.08       14.92      2.62 o
  -5   4   6       47.32       47.16      3.20 o
  -4   4   6       29.64       28.26      2.62 o
  -3   4   6      441.53      421.38      5.29 o
  -2   4   6        0.04        4.53      1.68 o
  -1   4   6      367.79      360.96      8.29 o
   0   4   6        0.22        1.88      3.62 o
   1   4   6       11.74       10.05      1.78 o
   2   4   6      261.37      242.24      7.50 o
   3   4   6      223.85      203.81      6.93 o
   4   4   6        0.45        0.20      2.24 o
   5   4   6       13.49       12.99      1.60 o
  -6   5   6       83.92       86.00      5.95 o
  -5   5   6      125.34      122.74      8.33 o
  -4   5   6       10.42        8.25      2.36 o
  -3   5   6        1.12        1.87      1.81 o
  -2   5   6       49.83       50.15      3.20 o
  -1   5   6      331.48      318.15      5.70 o
   0   5   6        3.26        7.63      1.72 o
   1   5   6      845.31      828.07     11.49 o
   2   5   6      297.31      266.77      7.91 o
   3   5   6      120.26      131.53      5.51 o
   4   5   6      105.46      111.82      4.04 o
  -6   6   6       24.44       29.90      2.59 o
  -5   6   6      103.42      108.61      5.45 o
  -4   6   6        1.07       -0.57      1.88 o
  -3   6   6      696.05      655.15      8.67 o
  -2   6   6      219.05      225.66      5.14 o
  -1   6   6        0.98        3.33      3.23 o
   0   6   6       21.49       16.00      2.55 o
   1   6   6       79.88       82.52      3.14 o
   2   6   6       31.17       23.53      2.71 o
   3   6   6       63.20       62.37      3.60 o
   4   6   6      106.91      110.43      3.35 o
  -6   7   6       32.13       36.29      2.23 o
  -5   7   6       88.12       96.53      4.54 o
  -4   7   6       20.33       20.26      2.16 o
  -3   7   6       23.68       22.87      4.45 o
  -2   7   6        0.04        1.92      2.75 o
  -1   7   6       28.35       29.39      3.23 o
   0   7   6       46.72       48.05      5.39 o
   1   7   6        4.01        5.82      1.96 o
   2   7   6       12.92       13.89      2.53 o
   3   7   6        1.36        2.44      1.78 o
  -5   8   6       98.54      116.20      4.22 o
  -4   8   6        6.35        6.35      3.87 o
  -3   8   6      331.76      329.56      5.87 o
  -2   8   6       29.48       25.70      2.04 o
  -1   8   6       12.51       13.99      4.11 o
   0   8   6        0.30        0.52      2.10 o
   1   8   6       17.67       22.39      1.79 o
   2   8   6       37.10       44.45      3.00 o
   3   8   6        9.34        9.24      1.46 o
  -5   9   6       63.74       71.89      2.72 o
  -4   9   6       23.64       23.80      2.00 o
  -3   9   6      239.17      238.82      7.13 o
  -2   9   6        0.62       -0.57      1.98 o
  -1   9   6       50.94       58.42      3.59 o
   0   9   6       64.80       67.19      3.20 o
   1   9   6       59.69       68.98      2.93 o
   2   9   6       82.83       91.33      1.90 o
  -4  10   6       62.91       65.49      2.65 o
  -3  10   6       42.27       41.98      2.42 o
  -2  10   6       23.62       21.15      2.11 o
  -1  10   6      175.86      173.56      5.12 o
   0  10   6       43.35       40.10      2.55 o
   1  10   6       54.26       52.42      2.32 o
  -3  11   6      123.13      119.65      3.03 o
  -2  11   6       56.13       60.70      2.48 o
  -1  11   6       89.94       93.20      2.98 o
  -1 -15   7       10.24       11.71      2.28 o
   0 -15   7        0.18        0.94      1.56 o
   1 -15   7        0.63        1.36      1.59 o
   2 -15   7        8.41       10.47      1.44 o
   3 -15   7        4.73        5.80      1.92 o
  -2 -14   7      336.71      380.34      6.92 o
  -1 -14   7      358.10      374.56      7.69 o
   0 -14   7       50.92       63.52      2.49 o
   1 -14   7       73.36       75.97      2.73 o
   2 -14   7       30.45       27.13      1.66 o
   3 -14   7       33.54       35.01      1.70 o
   4 -14   7        0.16       -1.39      1.92 o
  -3 -13   7        0.02        1.03      2.27 o
  -2 -13   7       79.66       88.04      4.32 o
  -1 -13   7       14.06       12.21      2.53 o
   0 -13   7      251.42      253.24      6.10 o
   1 -13   7      303.85      293.44      7.85 o
   2 -13   7      390.25      423.52      9.19 o
   3 -13   7       62.65       65.88      3.65 o
   4 -13   7        0.02        0.63      2.01 o
  -4 -12   7       67.92       66.98      1.95 o
  -3 -12   7       19.29       22.79      2.68 o
  -2 -12   7       31.12       27.05      2.88 o
  -1 -12   7       10.44       10.52      2.98 o
   0 -12   7       36.16       37.54      3.36 o
   1 -12   7      234.25      265.77      7.81 o
   2 -12   7      205.56      214.00      6.98 o
   3 -12   7      161.40      158.26      5.81 o
   4 -12   7        7.01        6.17      2.26 o
   5 -12   7      107.85      118.79      3.71 o
  -4 -11   7       73.99       83.95      3.87 o
  -3 -11   7       81.49       76.75      4.73 o
  -2 -11   7       11.18       10.02      3.19 o
  -1 -11   7      208.35      205.99      6.94 o
   0 -11   7       78.24       83.04      4.52 o
   1 -11   7       59.04       58.80      4.01 o
   2 -11   7       35.09       31.26      2.38 o
   3 -11   7      128.15      117.02      3.69 o
   4 -11   7        0.48        0.66      1.82 o
   5 -11   7       90.99       98.01      3.93 o
  -5 -10   7       51.00       55.59      3.42 o
  -4 -10   7        7.10        7.41      2.77 o
  -3 -10   7       13.98       17.03      3.49 o
  -2 -10   7      245.58      260.24     22.70 o
  -1 -10   7      522.40      580.51     10.37 o
   0 -10   7      573.74      635.39      7.83 o
   1 -10   7      152.84      144.19      5.45 o
   2 -10   7       16.31       12.09      1.91 o
   3 -10   7      388.58      388.31      9.10 o
   4 -10   7        3.21        3.97      2.72 o
   5 -10   7        8.51       10.18      1.72 o
  -5  -9   7        0.87       -1.72      1.78 o
  -4  -9   7       14.61       20.32      4.04 o
  -3  -9   7       46.33       44.04      4.40 o
  -2  -9   7     1326.80     1388.74     11.60 o
  -1  -9   7        3.50        7.90      2.72 o
   0  -9   7        1.64        3.18      4.07 o
   1  -9   7       28.97       32.58      3.43 o
   2  -9   7       28.92       28.93      2.24 o
   3  -9   7     1366.87     1259.02     16.37 o
   4  -9   7       24.76       22.47      2.80 o
   5  -9   7      135.13      158.48      5.14 o
   6  -9   7      126.36      131.63      3.60 o
  -5  -8   7        4.32        7.97      2.90 o
  -4  -8   7       17.04       20.27      2.55 o
  -3  -8   7      165.41      169.30      4.71 o
  -2  -8   7        6.04        5.53      2.44 o
  -1  -8   7      215.04      228.64      8.97 o
   0  -8   7       14.88       17.59      2.08 o
   1  -8   7       32.52       46.55      1.91 o
   2  -8   7       89.51       70.03      3.53 o
   3  -8   7        0.86        1.34      2.84 o
   4  -8   7        1.89       -2.79      2.79 o
   5  -8   7      153.75      163.01      3.75 o
   6  -8   7       59.77       65.12      2.53 o
  -6  -7   7       74.49       77.12      3.35 o
  -5  -7   7       99.50       95.72      5.04 o
  -4  -7   7       15.05       15.72      2.10 o
  -3  -7   7      300.05      298.26      4.73 o
  -2  -7   7       16.67       18.56      1.95 o
  -1  -7   7      130.22      130.03      4.06 o
   0  -7   7       40.13       45.66      2.88 o
   1  -7   7        2.46        2.22      1.21 o
   2  -7   7       42.18       41.72      2.18 o
   3  -7   7       84.23       78.65      3.72 o
   4  -7   7       20.79       19.70      2.02 o
   5  -7   7      337.85      324.85      5.39 o
   6  -7   7       57.66       64.38      2.87 o
  -6  -6   7        1.58       -0.71      2.42 o
  -5  -6   7        2.67        9.18      2.24 o
  -4  -6   7      501.97      482.88     15.38 o
  -3  -6   7       84.21       96.61      2.71 o
  -2  -6   7      185.01      183.57      4.97 o
  -1  -6   7      878.51      911.12      8.24 o
   0  -6   7       19.91       18.84      2.01 o
   1  -6   7      201.24      193.50      3.67 o
   2  -6   7       88.97       94.88      6.46 o
   3  -6   7      233.40      234.65      5.58 o
   4  -6   7       93.19       90.06      4.90 o
   5  -6   7       75.89       79.24      3.14 o
   6  -6   7       77.76       80.20      3.26 o
  -6  -5   7        0.08       -0.82      2.60 o
  -5  -5   7      339.87      331.29      7.04 o
  -4  -5   7      291.06      273.80      6.56 o
  -3  -5   7        2.79        2.17      1.47 o
  -2  -5   7       93.29      102.07      4.74 o
  -1  -5   7     2244.15     2353.77     22.51 o
   0  -5   7      881.63      953.22      7.38 o
   1  -5   7      739.62      770.40     10.66 o
   2  -5   7      113.80      120.79      3.15 o
   3  -5   7      288.45      273.29      5.45 o
   4  -5   7      225.71      212.94     17.36 o
   5  -5   7      116.64      115.97      5.31 o
   6  -5   7       30.89       30.88      1.78 o
  -6  -4   7      111.88      123.81      5.08 o
  -5  -4   7        4.16        4.63      1.56 o
  -4  -4   7       25.81       35.49      1.62 o
  -3  -4   7       16.44       20.42      4.15 o
  -2  -4   7     1482.45     1573.26     10.48 o
  -1  -4   7     8167.66     9062.76    310.44 o
   0  -4   7      149.09      167.64      3.14 o
   1  -4   7       16.59       14.41      1.56 o
   2  -4   7     1493.17     1516.49     15.30 o
   3  -4   7      161.12      160.85      3.50 o
   4  -4   7       55.93       62.05      5.20 o
   5  -4   7       36.55       36.73      3.00 o
   6  -4   7       15.45       13.32      1.22 o
  -6  -3   7       37.49       32.97      1.70 o
  -5  -3   7       37.29       33.05      1.63 o
  -4  -3   7        5.49        5.84      1.63 o
  -3  -3   7       70.53       77.10      3.43 o
  -2  -3   7        0.59        4.00      0.92 o
  -1  -3   7      622.41      835.62    172.00 o
   0  -3   7       46.09       61.85      2.57 o
   1  -3   7       63.09       65.39      3.10 o
   2  -3   7      875.23      854.33     11.68 o
   3  -3   7      565.16      572.03      8.67 o
   4  -3   7      299.49      274.73      8.95 o
   5  -3   7       10.40        4.49      2.03 o
   6  -3   7       19.92       21.72      3.21 o
  -6  -2   7       13.88       12.21      1.53 o
  -5  -2   7       52.67       48.85      1.83 o
  -4  -2   7      137.79      133.05      6.18 o
  -3  -2   7      191.19      184.89      5.85 o
  -2  -2   7      158.73      201.88      6.32 o
  -1  -2   7        4.59        5.93      1.41 o
   0  -2   7        9.36        6.42      1.41 o
   1  -2   7       33.71       31.30      2.37 o
   2  -2   7      521.95      473.01      8.97 o
   3  -2   7      269.55      241.00      4.51 o
   4  -2   7       43.15       45.27      2.57 o
   5  -2   7       16.06       16.99      1.89 o
   6  -2   7        5.23        4.80      2.03 o
  -7  -1   7      679.95      722.04      8.62 o
  -6  -1   7       10.99       10.68      1.70 o
  -5  -1   7      446.87      413.57      7.50 o
  -4  -1   7       12.18       11.92      2.13 o
  -3  -1   7       10.01        7.48      2.07 o
  -2  -1   7       39.17       40.78      1.39 o
  -1  -1   7        8.69       12.99      1.39 o
   0  -1   7      189.36      220.38      5.22 o
   1  -1   7      454.10      483.79      8.54 o
   2  -1   7      457.67      425.80      8.68 o
   3  -1   7       23.74       26.35      1.89 o
   4  -1   7      434.32      421.53     10.47 o
   5  -1   7       19.16       26.92      2.96 o
   6  -1   7      305.82      355.21      5.70 o
  -7   0   7       14.40       15.43      1.72 o
  -6   0   7       59.35       50.18      2.38 o
  -5   0   7      424.07      378.46      6.72 o
  -4   0   7      437.08      451.13      6.86 o
  -3   0   7      429.86      403.77      9.09 o
  -2   0   7     1386.51     1386.41     10.31 o
  -1   0   7       67.84       66.25      2.90 o
   0   0   7      153.91      146.43      4.49 o
   1   0   7       85.25       95.64      4.00 o
   2   0   7      261.63      257.97      7.89 o
   3   0   7       11.97       14.61      1.77 o
   4   0   7      448.68      451.16     18.73 o
   5   0   7        0.82        4.95      1.61 o
  -7   1   7       48.96       55.42      2.49 o
  -6   1   7       21.15       20.05      4.58 o
  -5   1   7       63.26       62.37      2.94 o
  -4   1   7      263.08      256.58      5.49 o
  -3   1   7        0.64        0.00      2.99 o
  -2   1   7       26.89       22.25      1.58 o
  -1   1   7      214.06      183.85      5.24 o
   0   1   7       47.33       57.35      3.06 o
   1   1   7      116.26      121.29      4.67 o
   2   1   7      360.28      329.72     11.35 o
   3   1   7       83.41       82.17      5.35 o
   4   1   7      146.97      172.48      4.16 o
   5   1   7       41.05       38.57      4.60 o
  -7   2   7       39.80       43.39      2.05 o
  -6   2   7       27.45       25.19      2.29 o
  -5   2   7      252.36      236.13     10.75 o
  -4   2   7       93.90       93.59      5.33 o
  -3   2   7      468.20      448.77     15.35 o
  -2   2   7      775.09      735.49     19.16 o
  -1   2   7      766.07      742.09     10.96 o
   0   2   7      121.73      125.90      4.67 o
   1   2   7      250.78      249.56      4.84 o
   2   2   7       34.41       35.60      2.17 o
   3   2   7       28.21       24.17      2.98 o
   4   2   7      101.75      118.36     10.52 o
   5   2   7        0.12        1.38      1.35 o
  -7   3   7       29.33       29.88      1.67 o
  -6   3   7        3.47        3.17      2.33 o
  -5   3   7      256.10      239.09      7.72 o
  -4   3   7      750.31      699.26     12.94 o
  -3   3   7       46.12       34.47      2.25 o
  -2   3   7      762.43      807.46     17.66 o
  -1   3   7       20.73       20.50      2.37 o
   0   3   7      718.90      740.79     54.13 o
   1   3   7      112.64       99.86      3.65 o
   2   3   7     2074.18     1910.83     20.53 o
   3   3   7        0.05        0.57      2.56 o
   4   3   7       46.14       47.05      3.03 o
   5   3   7        0.15       -1.25      1.50 o
  -6   4   7        1.98        3.39      2.28 o
  -5   4   7       12.60        8.78      2.18 o
  -4   4   7      136.43      143.19      7.34 o
  -3   4   7      120.45      119.71      3.57 o
  -2   4   7      119.04      110.91      2.83 o
  -1   4   7       66.25       63.72      2.18 o
   0   4   7      432.30      439.32     14.69 o
   1   4   7      750.25      711.87     12.33 o
   2   4   7        5.63        6.24      2.61 o
   3   4   7        6.15        6.65      2.41 o
   4   4   7        1.92        4.74      1.89 o
  -6   5   7       31.59       29.58      2.44 o
  -5   5   7      154.82      166.01      6.12 o
  -4   5   7      303.64      278.94      8.45 o
  -3   5   7      220.22      208.24      6.54 o
  -2   5   7       28.90       27.22      6.80 o
  -1   5   7      234.91      252.90      4.97 o
   0   5   7      538.92      570.65     10.57 o
   1   5   7        8.59       13.83      2.83 o
   2   5   7       32.89       35.83      3.26 o
   3   5   7        1.44       -1.56      2.14 o
   4   5   7       12.68       14.29      1.64 o
  -6   6   7        5.96        3.18      1.33 o
  -5   6   7        3.94        3.47      2.44 o
  -4   6   7       33.93       36.00      2.44 o
  -3   6   7       66.59       69.37      2.94 o
  -2   6   7      256.98      245.48      5.30 o
  -1   6   7      286.92      239.40      8.49 o
   0   6   7     1161.85     1240.82     15.20 o
   1   6   7       49.05       43.41      3.30 o
   2   6   7      374.99      349.62      8.18 o
   3   6   7      482.97      504.15      8.31 o
  -5   7   7        0.96        0.05      2.08 o
  -4   7   7       27.19       31.93      1.98 o
  -3   7   7        1.81        3.28      1.94 o
  -2   7   7        8.72       10.81      1.92 o
  -1   7   7      169.41      172.05      6.17 o
   0   7   7        0.93        3.21      2.89 o
   1   7   7       45.98       50.36      2.99 o
   2   7   7        1.08       -0.35      1.91 o
   3   7   7       52.55       51.77      1.61 o
  -5   8   7       10.73       12.89      1.72 o
  -4   8   7      143.24      147.40      3.20 o
  -3   8   7        4.48        4.19      1.67 o
  -2   8   7       20.48       24.89      2.38 o
  -1   8   7        0.07       -0.72      2.39 o
   0   8   7       20.57       16.17      2.40 o
   1   8   7       19.35       20.13      1.62 o
   2   8   7       51.49       63.36      1.46 o
  -4   9   7       79.03       82.52      3.13 o
  -3   9   7       40.03       39.21      2.64 o
  -2   9   7      209.68      202.17      5.60 o
  -1   9   7       77.83       72.27      3.48 o
   0   9   7        9.22        9.27      1.99 o
   1   9   7        0.29        0.65      1.89 o
  -3  10   7        0.42        3.74      2.05 o
  -2  10   7       29.55       22.97      1.70 o
  -1  10   7       69.90       76.76      2.88 o
   0  10   7       45.73       49.15      2.12 o
  -1 -15   8        6.88        4.71      2.18 o
   0 -15   8        2.08        1.42      1.95 o
   1 -15   8       87.70       93.27      2.41 o
   2 -15   8       27.48       26.92      1.44 o
   3 -15   8       19.98       18.65      1.85 o
  -2 -14   8       22.54       23.51      2.33 o
  -1 -14   8      262.85      258.15      6.20 o
   0 -14   8      286.22      330.10      5.38 o
   1 -14   8        0.87       -0.17      1.80 o
   2 -14   8       33.32       35.28      2.62 o
   3 -14   8        1.63        2.47      1.99 o
   4 -14   8        4.83        2.95      1.75 o
  -3 -13   8       17.74       19.14      2.04 o
  -2 -13   8      112.85      118.39      4.98 o
  -1 -13   8       84.49       81.49      4.08 o
   0 -13   8       13.26       16.55      2.03 o
   1 -13   8       80.75       64.00      3.69 o
   2 -13   8       47.84       48.06      3.47 o
   3 -13   8       16.53       14.11      2.24 o
   4 -13   8       21.23       20.31      2.06 o
  -4 -12   8        0.70       -0.57      1.84 o
  -3 -12   8      135.87      140.23      5.25 o
  -2 -12   8       55.38       50.49      3.29 o
  -1 -12   8      262.22      271.15      7.69 o
   0 -12   8       23.28       21.70      3.46 o
   1 -12   8       18.33       17.64      3.16 o
   2 -12   8      355.69      342.15      8.59 o
   3 -12   8        0.06        1.40      2.49 o
   4 -12   8        2.75        3.76      2.16 o
   5 -12   8       20.74       22.49      1.94 o
  -4 -11   8       39.83       42.50      2.72 o
  -3 -11   8      138.90      131.38      5.77 o
  -2 -11   8      127.96      125.02      5.00 o
  -1 -11   8      342.51      365.40     17.73 o
   0 -11   8      156.04      170.43      4.20 o
   1 -11   8        0.16       -0.02      3.07 o
   2 -11   8       54.67       56.86      2.74 o
   3 -11   8        7.62        6.51      1.86 o
   4 -11   8        2.70        3.17      1.65 o
   5 -11   8       13.25       10.06      2.03 o
  -5 -10   8        6.31        5.14      2.00 o
  -4 -10   8        6.19        5.56      2.69 o
  -3 -10   8       93.17       98.49     10.65 o
  -2 -10   8       22.43       21.03      2.64 o
  -1 -10   8        9.69        0.94      4.20 o
   0 -10   8      785.25      804.36     13.14 o
   1 -10   8      100.40       88.83      4.15 o
   2 -10   8      322.41      297.70      8.21 o
   3 -10   8        0.16        1.73      2.79 o
   4 -10   8      116.57      115.89      4.94 o
   5 -10   8        0.13        3.00      2.36 o
  -5  -9   8        0.07       -1.63      1.91 o
  -4  -9   8        2.57        1.10      2.20 o
  -3  -9   8      139.39      134.53      4.26 o
  -2  -9   8       48.94       50.37      3.74 o
  -1  -9   8       64.30       66.19      4.05 o
   0  -9   8      220.85      199.93      6.26 o
   1  -9   8      139.51      142.42      3.84 o
   2  -9   8       11.84       11.52      2.71 o
   3  -9   8      456.28      402.80      9.72 o
   4  -9   8      733.93      712.27     12.16 o
   5  -9   8       85.79       96.03      3.94 o
  -5  -8   8       78.33       78.52      2.75 o
  -4  -8   8       19.04       16.18      2.74 o
  -3  -8   8       98.43       91.70      3.54 o
  -2  -8   8      217.56      215.10      4.51 o
  -1  -8   8      291.54      261.06      7.71 o
   0  -8   8       59.65       58.04      2.55 o
   1  -8   8       49.63       51.87      1.88 o
   2  -8   8      651.97      707.15     20.21 o
   3  -8   8       47.02       44.56      3.66 o
   4  -8   8      164.85      154.17      5.84 o
   5  -8   8        0.63        0.81      2.54 o
  -6  -7   8      108.78      128.66      3.83 o
  -5  -7   8      196.13      209.89      6.78 o
  -4  -7   8       97.92      113.31      3.75 o
  -3  -7   8        1.73        0.72      2.35 o
  -2  -7   8      400.12      394.30     26.43 o
  -1  -7   8      224.62      226.03      4.82 o
   0  -7   8       28.00       25.30      2.45 o
   1  -7   8       88.78       84.27      2.72 o
   2  -7   8       14.79       19.34      1.58 o
   3  -7   8     1237.43     1120.94     15.62 o
   4  -7   8        2.28        5.23      2.70 o
   5  -7   8      115.15      117.46      4.13 o
  -6  -6   8      184.08      179.66      4.98 o
  -5  -6   8       40.16       43.68      1.95 o
  -4  -6   8       40.91       39.26      2.16 o
  -3  -6   8       13.75       13.10      1.75 o
  -2  -6   8      404.64      432.14     13.15 o
  -1  -6   8        5.51        6.24      1.53 o
   0  -6   8        3.07        1.52      1.86 o
   1  -6   8      257.18      290.89      4.87 o
   2  -6   8        3.63        2.17      1.75 o
   3  -6   8       53.17       46.33      2.33 o
   4  -6   8      213.29      199.90     10.85 o
   5  -6   8      241.41      244.41      7.75 o
   6  -6   8        1.65        4.66      1.97 o
  -6  -5   8       12.22       14.39      2.41 o
  -5  -5   8       10.03        7.44      2.67 o
  -4  -5   8      519.69      505.17     10.37 o
  -3  -5   8      513.17      505.65     12.27 o
  -2  -5   8      211.13      206.76      5.98 o
  -1  -5   8      151.02      152.76      3.54 o
   0  -5   8      326.70      324.67      4.73 o
   1  -5   8       18.58       22.07      1.62 o
   2  -5   8       83.64       81.55      1.93 o
   3  -5   8       15.54       15.78      2.01 o
   4  -5   8      186.46      168.46     11.90 o
   5  -5   8        8.69        8.38      1.70 o
   6  -5   8        8.91        6.65      1.44 o
  -6  -4   8       11.00        9.60      2.57 o
  -5  -4   8       15.00       11.94      1.52 o
  -4  -4   8      526.98      477.58      8.11 o
  -3  -4   8       70.25       77.15      2.27 o
  -2  -4   8       54.08       53.91      2.36 o
  -1  -4   8     1891.86     2022.42     18.47 o
   0  -4   8     1276.00     1273.98     37.34 o
   1  -4   8       28.91       34.35      2.46 o
   2  -4   8      180.16      185.54      4.14 o
   3  -4   8        0.02        2.13      1.79 o
   4  -4   8       13.29       12.25      2.40 o
   5  -4   8       19.04       19.36      1.85 o
   6  -4   8        2.61        2.10      1.33 o
  -6  -3   8       77.47       79.42      2.22 o
  -5  -3   8        1.41        2.96      1.55 o
  -4  -3   8      470.22      431.25      5.75 o
  -3  -3   8       17.87       17.35      2.72 o
  -2  -3   8      117.17      106.71     14.25 o
  -1  -3   8      892.19      868.88     11.78 o
   0  -3   8      646.36      629.82      8.74 o
   1  -3   8     1310.71     1295.90     14.09 o
   2  -3   8       81.86       84.76      2.89 o
   3  -3   8      105.58      116.55      3.96 o
   4  -3   8      128.73      101.71      3.51 o
   5  -3   8       29.04       25.47      2.19 o
   6  -3   8        6.94        6.10      1.63 o
  -6  -2   8        4.63        3.84      1.40 o
  -5  -2   8       64.68       58.88      2.80 o
  -4  -2   8        2.35        1.67      1.62 o
  -3  -2   8      130.63      123.63      3.05 o
  -2  -2   8       57.33       61.24      7.50 o
  -1  -2   8      477.30      541.94      7.65 o
   0  -2   8      357.01      338.24      6.59 o
   1  -2   8       93.05       75.94      3.72 o
   2  -2   8        0.19       -1.03      1.56 o
   3  -2   8      517.29      457.32      7.53 o
   4  -2   8       83.27       56.95      2.67 o
   5  -2   8       14.31       18.13      1.63 o
  -6  -1   8      240.96      241.54      4.69 o
  -5  -1   8       11.05        9.05      1.65 o
  -4  -1   8        7.52        9.49      1.76 o
  -3  -1   8       62.09       62.54      2.36 o
  -2  -1   8       21.08       22.83      1.72 o
  -1  -1   8      397.68      404.35      6.98 o
   0  -1   8       64.37       61.60      3.04 o
   1  -1   8      393.45      376.10      7.91 o
   2  -1   8       17.43       18.08      2.53 o
   3  -1   8      269.94      244.25      7.17 o
   4  -1   8       37.28       33.21      2.26 o
   5  -1   8       29.37       23.54      1.54 o
  -6   0   8      206.80      217.92      4.36 o
  -5   0   8        3.20        2.46      1.68 o
  -4   0   8       12.57       11.74      2.93 o
  -3   0   8       29.20       29.48      2.79 o
  -2   0   8       62.75       58.93      2.44 o
  -1   0   8       71.99       95.08      3.67 o
   0   0   8       80.99       79.07      3.51 o
   1   0   8      506.59      486.03      6.53 o
   2   0   8      137.33      140.46      3.83 o
   3   0   8      116.97      129.15     11.33 o
   4   0   8      359.01      374.38     13.02 o
   5   0   8       65.37       70.86      4.12 o
  -6   1   8       97.87      105.07      2.95 o
  -5   1   8      145.74      136.45      4.21 o
  -4   1   8       83.95       72.45      3.15 o
  -3   1   8      397.22      407.15      6.83 o
  -2   1   8      931.59      945.19     16.93 o
  -1   1   8       14.74        9.35      2.11 o
   0   1   8       78.22       62.18      3.27 o
   1   1   8     1236.42     1204.83     10.59 o
   2   1   8      303.57      294.56      8.10 o
   3   1   8        4.86        5.22      2.82 o
   4   1   8        7.58       11.45      1.74 o
   5   1   8      117.57      134.70      2.44 o
  -6   2   8       22.35       22.96      2.19 o
  -5   2   8      245.53      241.56      4.95 o
  -4   2   8      101.49      104.08      5.72 o
  -3   2   8       52.21       52.61      2.42 o
  -2   2   8       59.83       73.08      2.68 o
  -1   2   8       54.85       61.15      9.50 o
   0   2   8       33.89       32.09      1.46 o
   1   2   8      374.70      366.54      4.89 o
   2   2   8      565.87      539.45     10.95 o
   3   2   8       11.24        9.65      2.55 o
   4   2   8      114.88      116.67      4.61 o
   5   2   8      182.99      178.23      3.51 o
  -6   3   8       46.13       52.96      3.03 o
  -5   3   8       48.21       52.16      3.69 o
  -4   3   8      795.44      772.19     13.33 o
  -3   3   8      449.43      425.08      9.64 o
  -2   3   8        0.79        1.89      1.67 o
  -1   3   8      385.56      402.59      8.04 o
   0   3   8      113.67      119.62      3.74 o
   1   3   8      119.99      109.17      4.79 o
   2   3   8      163.23      153.20      5.95 o
   3   3   8        0.34        0.15      2.34 o
   4   3   8        0.05        0.87      1.72 o
  -6   4   8        1.83        2.08      1.40 o
  -5   4   8      389.08      423.45      9.36 o
  -4   4   8      251.79      252.51      7.66 o
  -3   4   8      348.35      368.36     26.64 o
  -2   4   8       43.63       46.94      3.29 o
  -1   4   8      833.00      828.98      9.06 o
   0   4   8       38.08       41.39      2.43 o
   1   4   8      153.09      138.53      5.66 o
   2   4   8      240.56      212.01      6.84 o
   3   4   8        1.99        0.50      2.04 o
   4   4   8       17.94       17.43      1.69 o
  -6   5   8        0.91        1.44      1.70 o
  -5   5   8        0.77        0.47      2.31 o
  -4   5   8      789.01      818.26     13.27 o
  -3   5   8      286.94      283.03      7.13 o
  -2   5   8       38.10       26.72      2.25 o
  -1   5   8      303.88      294.41      5.73 o
   0   5   8       69.61       61.03      3.86 o
   1   5   8       57.52       58.30      3.74 o
   2   5   8      244.45      227.35      6.60 o
   3   5   8        9.34        7.65      1.28 o
  -5   6   8        0.15        2.09      1.95 o
  -4   6   8       15.61       14.06      2.48 o
  -3   6   8       82.23       75.36      2.87 o
  -2   6   8        1.28        4.85      2.80 o
  -1   6   8       19.29       12.49      2.07 o
   0   6   8      362.47      339.91      5.62 o
   1   6   8       16.49       16.50      2.36 o
   2   6   8        0.88       -0.08      1.45 o
   3   6   8       33.45       32.26      3.92 o
  -5   7   8       58.26       51.58      2.49 o
  -4   7   8        0.04       -0.38      2.06 o
  -3   7   8       19.26       11.99      2.21 o
  -2   7   8       13.62       14.07      2.37 o
  -1   7   8      140.31      133.16      9.60 o
   0   7   8       46.24       52.04      2.15 o
   1   7   8      175.79      191.35      2.92 o
   2   7   8       59.88       66.42      2.68 o
  -4   8   8        7.80        8.87      1.69 o
  -3   8   8        1.91        1.72      1.98 o
  -2   8   8        5.90        5.82      1.57 o
  -1   8   8       20.98       24.99      2.22 o
   0   8   8       72.72       63.61      3.14 o
   1   8   8        0.24        2.72      1.45 o
  -3   9   8        0.13        0.46      1.26 o
  -2   9   8        0.10       -1.71      1.71 o
  -1   9   8        2.25        3.95      1.82 o
   0   9   8        8.90        6.99      1.74 o
  -1 -15   9        0.05       -2.03      2.03 o
   0 -15   9        8.24        6.17      1.91 o
   1 -15   9       40.76       55.13      2.58 o
   2 -15   9       90.28       97.12      2.17 o
  -2 -14   9       44.09       45.77      2.48 o
  -1 -14   9        1.14        2.37      2.22 o
   0 -14   9        0.62        1.41      2.33 o
   1 -14   9      101.40      110.99      2.91 o
   2 -14   9      111.78      119.75      4.19 o
   3 -14   9       44.10       52.81      2.52 o
  -3 -13   9        0.27        2.43      1.90 o
  -2 -13   9       12.55       12.55      2.36 o
  -1 -13   9       10.50       14.50      2.54 o
   0 -13   9       40.56       40.91      3.20 o
   1 -13   9        0.34       -1.87      2.75 o
   2 -13   9       77.70       63.97      3.64 o
   3 -13   9       36.61       32.68      2.69 o
   4 -13   9       26.45       30.70      2.09 o
  -3 -12   9       53.72       56.33      3.21 o
  -2 -12   9      212.77      219.90      4.46 o
  -1 -12   9       54.95       51.99      3.61 o
   0 -12   9        0.12       -1.85      3.97 o
   1 -12   9       59.55       67.46      2.72 o
   2 -12   9        5.27        4.69      2.69 o
   3 -12   9       35.37       34.61      2.74 o
   4 -12   9        3.78        2.37      1.99 o
  -4 -11   9      170.02      164.43      4.72 o
  -3 -11   9        0.25       -2.07      2.12 o
  -2 -11   9        2.43        1.13      2.47 o
  -1 -11   9      197.44      200.49      6.55 o
   0 -11   9        6.71        8.49      3.88 o
   1 -11   9      541.15      522.81     10.07 o
   2 -11   9        4.25        1.56      1.87 o
   3 -11   9        3.06        5.14      3.89 o
   4 -11   9      101.19      100.71      2.92 o
   5 -11   9        0.18        0.82      1.84 o
  -4 -10   9       50.03       55.53      2.73 o
  -3 -10   9       62.51       57.77      2.69 o
  -2 -10   9       20.56       18.98      3.69 o
  -1 -10   9       14.11        9.22      3.91 o
   0 -10   9       50.07       46.97      3.68 o
   1 -10   9       60.84       65.53      2.90 o
   2 -10   9        5.38        2.84      2.68 o
   3 -10   9      145.06      131.95      5.51 o
   4 -10   9       77.04       80.21      4.15 o
   5 -10   9        5.54        6.90      1.48 o
  -5  -9   9       13.22       17.03      2.25 o
  -4  -9   9       83.13       84.70      2.96 o
  -3  -9   9        0.14        0.39      2.30 o
  -2  -9   9       65.70       61.44      4.05 o
  -1  -9   9      522.49      480.91     10.44 o
   0  -9   9       15.18       19.65      2.91 o
   1  -9   9      495.77      472.78     10.20 o
   2  -9   9      455.54      412.49      9.85 o
   3  -9   9       76.19       75.86      4.30 o
   4  -9   9       47.41       48.30      3.63 o
   5  -9   9        2.16        3.60      2.09 o
  -5  -8   9        0.16       -2.49      2.50 o
  -4  -8   9       51.94       58.19      2.81 o
  -3  -8   9      187.36      183.46     14.12 o
  -2  -8   9      189.11      177.77      6.62 o
  -1  -8   9      608.18      560.86     11.29 o
   0  -8   9        0.09        0.27      2.21 o
   1  -8   9      334.86      343.84      5.93 o
   2  -8   9      424.91      356.87      8.90 o
   3  -8   9      519.42      461.50     10.30 o
   4  -8   9       74.58       66.20      4.13 o
   5  -8   9      253.03      261.07      6.15 o
  -5  -7   9       12.32       15.90      3.20 o
  -4  -7   9        0.20        3.05      1.96 o
  -3  -7   9       10.39       11.23      2.25 o
  -2  -7   9      248.73      235.98     22.59 o
  -1  -7   9      264.01      268.99     10.40 o
   0  -7   9        8.57       12.99      1.95 o
   1  -7   9       52.57       50.97      1.90 o
   2  -7   9       15.69       11.76      1.93 o
   3  -7   9       75.08       62.69      3.99 o
   4  -7   9      476.36      441.88      9.70 o
   5  -7   9       40.66       39.68      2.69 o
  -6  -6   9        0.49       -1.48      2.27 o
  -5  -6   9      170.70      184.10      4.04 o
  -4  -6   9       85.23       84.80      2.92 o
  -3  -6   9       31.21       29.85      2.27 o
  -2  -6   9       24.14       23.61      2.26 o
  -1  -6   9        4.87        8.13      1.63 o
   0  -6   9       74.37       79.74      4.07 o
   1  -6   9       44.98       45.78      1.81 o
   2  -6   9      343.51      327.51      7.22 o
   3  -6   9       98.05       84.58      4.44 o
   4  -6   9       19.39       17.75      1.81 o
   5  -6   9       28.17       23.36      5.42 o
  -6  -5   9        2.51       -0.67      2.43 o
  -5  -5   9      330.47      317.17      5.43 o
  -4  -5   9       50.25       46.63      2.14 o
  -3  -5   9      425.14      437.26      7.93 o
  -2  -5   9        5.17        5.68      1.61 o
  -1  -5   9       19.49       18.07      1.73 o
   0  -5   9       41.69       43.07      3.19 o
   1  -5   9       10.02        8.43      1.39 o
   2  -5   9        6.01        3.67      1.40 o
   3  -5   9      412.40      372.91      9.53 o
   4  -5   9      184.54      179.54      6.48 o
   5  -5   9      120.51      120.96      3.24 o
  -6  -4   9        2.41        3.27      2.34 o
  -5  -4   9       76.32       86.51      2.47 o
  -4  -4   9       38.82       38.13      2.62 o
  -3  -4   9       12.41       10.32      2.18 o
  -2  -4   9      540.03      549.81      5.94 o
  -1  -4   9      196.07      195.26      6.19 o
   0  -4   9       58.50       68.14      3.15 o
   1  -4   9        3.23        3.99      1.84 o
   2  -4   9      271.23      248.51      6.29 o
   3  -4   9       45.31       39.29      2.32 o
   4  -4   9      163.97      149.54      4.11 o
   5  -4   9       73.66       80.98      5.16 o
  -6  -3   9        0.13       -1.07      2.48 o
  -5  -3   9      132.57      130.72      3.18 o
  -4  -3   9       27.72       32.50      2.05 o
  -3  -3   9      232.82      226.77      5.14 o
  -2  -3   9      647.24      670.59      6.24 o
  -1  -3   9      137.77      115.15      4.60 o
   0  -3   9       18.13       21.52      2.22 o
   1  -3   9      120.48      116.23      3.24 o
   2  -3   9      132.06      131.41      2.96 o
   3  -3   9        3.22        4.44      1.97 o
   4  -3   9      164.28      159.53      7.39 o
   5  -3   9        1.81        2.31      1.51 o
  -6  -2   9       16.22       15.26      1.85 o
  -5  -2   9       80.21       75.18      3.04 o
  -4  -2   9        4.61        5.83      1.64 o
  -3  -2   9      149.70      141.92      4.07 o
  -2  -2   9       25.50       26.58      1.46 o
  -1  -2   9      212.74      174.96      5.47 o
   0  -2   9       27.58       29.31      2.31 o
   1  -2   9        3.62        5.58      1.50 o
   2  -2   9      515.47      551.67     12.11 o
   3  -2   9       77.15       66.58      3.58 o
   4  -2   9       11.64        5.52      1.80 o
   5  -2   9        0.82        0.14      2.85 o
  -6  -1   9       59.18       56.48      2.50 o
  -5  -1   9      146.04      141.18      5.10 o
  -4  -1   9      500.01      531.73      6.12 o
  -3  -1   9      117.41      102.56      2.81 o
  -2  -1   9       63.21       57.15      2.07 o
  -1  -1   9      512.19      513.02      6.62 o
   0  -1   9       70.41       66.05      1.97 o
   1  -1   9        0.76        0.20      1.67 o
   2  -1   9       25.95       24.77      2.71 o
   3  -1   9       89.52       78.58      4.26 o
   4  -1   9        3.30        1.62      1.71 o
   5  -1   9        4.80        7.75      1.31 o
  -6   0   9      116.06      120.40      2.93 o
  -5   0   9       22.71       24.92      1.58 o
  -4   0   9        0.72        1.91      1.95 o
  -3   0   9       73.05       70.97      2.90 o
  -2   0   9      421.22      432.66      5.24 o
  -1   0   9      252.81      276.39      5.04 o
   0   0   9      325.73      304.57      5.23 o
   1   0   9      307.49      292.43      4.22 o
   2   0   9      952.98      869.50     13.40 o
   3   0   9       29.00       24.01      2.67 o
   4   0   9        1.01        0.37      2.32 o
   5   0   9       40.82       32.68      1.84 o
  -6   1   9      187.29      193.28      4.09 o
  -5   1   9       47.04       47.68      1.84 o
  -4   1   9       40.05       36.95      2.45 o
  -3   1   9      349.14      378.40      6.35 o
  -2   1   9       25.84       28.69      2.27 o
  -1   1   9       58.44       53.70      1.95 o
   0   1   9        1.17        1.69      1.49 o
   1   1   9       96.61       98.83      3.88 o
   2   1   9      933.82      895.62     42.84 o
   3   1   9       27.62       25.94      2.84 o
   4   1   9        0.71        1.31      1.54 o
  -6   2   9       57.27       59.51      2.39 o
  -5   2   9      183.08      204.09      3.32 o
  -4   2   9        6.75        5.20      2.31 o
  -3   2   9      128.56      137.09      3.89 o
  -2   2   9       35.80       35.83      3.51 o
  -1   2   9        0.35        0.61      3.27 o
   0   2   9      245.59      242.88      7.26 o
   1   2   9       11.19       13.18      1.98 o
   2   2   9       43.88       39.42      3.44 o
   3   2   9       12.12       12.45      2.23 o
   4   2   9        3.58        1.83      1.35 o
  -5   3   9        0.58       -1.23      1.78 o
  -4   3   9       53.85       53.76      3.75 o
  -3   3   9       14.48       20.52      3.09 o
  -2   3   9       46.38       44.27      2.38 o
  -1   3   9        1.43        2.06      2.27 o
   0   3   9      131.17      123.57      5.55 o
   1   3   9       15.23       17.73      1.96 o
   2   3   9       75.91       75.35      2.89 o
   3   3   9       99.67      101.20      4.15 o
   4   3   9      184.16      204.36      4.20 o
  -5   4   9       25.05       33.38      2.92 o
  -4   4   9      360.72      401.39      8.96 o
  -3   4   9      479.42      520.64     10.42 o
  -2   4   9      141.66      144.05      3.82 o
  -1   4   9       30.20       23.53      1.79 o
   0   4   9       12.44       12.26      2.60 o
   1   4   9       60.43       69.55      6.68 o
   2   4   9       51.31       46.19      3.11 o
   3   4   9       49.49       55.62      2.03 o
  -5   5   9        4.50        0.55      1.46 o
  -4   5   9      163.25      158.28      5.42 o
  -3   5   9      239.47      264.09      7.27 o
  -2   5   9       14.13       15.28      2.74 o
  -1   5   9      101.01      101.64      2.63 o
   0   5   9       56.16       54.49      3.96 o
   1   5   9       21.02       22.96      2.40 o
   2   5   9      238.14      245.94      5.98 o
   3   5   9        4.45       11.19      1.73 o
  -5   6   9        0.05        0.10      1.26 o
  -4   6   9      198.52      210.51      5.50 o
  -3   6   9        3.65        0.82      2.26 o
  -2   6   9       28.90       29.02      2.50 o
  -1   6   9      138.82      147.51      4.11 o
   0   6   9       25.08       30.83      1.84 o
   1   6   9       55.16       44.84      1.88 o
   2   6   9      112.43      111.71      3.45 o
  -4   7   9       38.20       39.09      1.57 o
  -3   7   9       42.96       43.26      1.90 o
  -2   7   9       83.62       91.92      2.63 o
  -1   7   9       69.12       67.07      3.18 o
   0   7   9       94.78      103.32      2.43 o
   1   7   9       90.82      106.88      3.06 o
  -3   8   9        7.44        8.13      1.26 o
  -2   8   9       25.17       25.91      1.45 o
  -1   8   9       38.33       46.10      2.28 o
   0 -15  10       34.75       35.76      1.88 o
   1 -15  10      232.91      254.59      4.88 o
   2 -15  10        0.94        0.27      1.74 o
  -2 -14  10        2.72        4.30      1.90 o
  -1 -14  10       10.99        7.53      1.56 o
   0 -14  10       74.90       77.06      3.33 o
   1 -14  10        3.55        5.78      2.12 o
   2 -14  10      304.18      319.72      5.61 o
   3 -14  10      139.45      153.24      3.50 o
  -2 -13  10       13.44        9.68      2.15 o
  -1 -13  10        7.56        5.02      2.44 o
   0 -13  10        1.23       -1.56      2.49 o
   1 -13  10        4.04        3.72      2.22 o
   2 -13  10       88.70       94.17      3.20 o
   3 -13  10        3.59        5.87      2.58 o
  -3 -12  10        0.06        2.94      2.15 o
  -2 -12  10       12.15       11.51      2.02 o
  -1 -12  10       21.58       20.98      3.23 o
   0 -12  10       11.36       10.76      3.47 o
   1 -12  10       53.73       49.50      2.37 o
   2 -12  10      109.10      102.72      4.33 o
   3 -12  10       10.85        9.17      2.20 o
   4 -12  10        0.87        1.19      1.85 o
  -4 -11  10      198.55      190.17      4.43 o
  -3 -11  10      340.65      353.23     11.89 o
  -2 -11  10       30.57       27.33      2.18 o
  -1 -11  10       64.06       56.44      3.66 o
   0 -11  10       23.80       20.24      3.30 o
   1 -11  10        1.01        4.44      3.29 o
   2 -11  10      101.96       99.62     11.91 o
   3 -11  10       39.45       40.53      2.25 o
   4 -11  10      226.09      225.18      3.92 o
  -4 -10  10      111.13      114.59      4.84 o
  -3 -10  10        0.45       -0.85      2.08 o
  -2 -10  10      139.97      131.99      5.41 o
  -1 -10  10        0.89       -0.92      3.40 o
   0 -10  10        2.39        4.65      3.35 o
   1 -10  10        6.79        3.58      2.69 o
   2 -10  10      110.05       98.69      4.89 o
   3 -10  10       69.69       63.17      3.93 o
   4 -10  10      108.98       99.11      4.06 o
   5 -10  10       23.81       26.60      1.81 o
  -4  -9  10       74.14       73.54      4.69 o
  -3  -9  10      103.15       84.83      3.24 o
  -2  -9  10      114.95      101.18      5.20 o
  -1  -9  10       85.53       74.61      4.43 o
   0  -9  10       63.62       62.68      3.72 o
   1  -9  10       53.24       43.03      3.44 o
   2  -9  10       26.03       21.25      2.62 o
   3  -9  10      103.88       98.89      4.62 o
   4  -9  10      186.38      181.45      5.78 o
   5  -9  10        4.11        2.13      1.82 o
  -5  -8  10       32.81       34.03      2.31 o
  -4  -8  10        1.40        3.79      1.79 o
  -3  -8  10        3.63        3.84      2.31 o
  -2  -8  10        5.35        3.46      3.69 o
  -1  -8  10      304.22      295.58      8.44 o
   0  -8  10      284.11      280.53      7.30 o
   1  -8  10        0.27        4.35      2.87 o
   2  -8  10      226.47      214.46      7.03 o
   3  -8  10       43.07       40.81      3.46 o
   4  -8  10        9.97       13.75      2.26 o
   5  -8  10       21.25       24.00      1.92 o
  -5  -7  10       41.57       36.09      2.47 o
  -4  -7  10       20.98       22.31      1.87 o
  -3  -7  10       10.17        9.41      2.09 o
  -2  -7  10      524.79      534.00     22.34 o
  -1  -7  10      349.56      351.67      8.38 o
   0  -7  10      203.78      193.72      4.38 o
   1  -7  10      130.08      121.08      3.63 o
   2  -7  10      319.28      295.31      8.04 o
   3  -7  10       41.13       33.01      2.97 o
   4  -7  10      110.80      116.70      4.89 o
   5  -7  10       58.27       54.21      2.74 o
  -5  -6  10        0.24        1.25      1.58 o
  -4  -6  10       28.44       27.50      2.31 o
  -3  -6  10      247.43      242.36     12.75 o
  -2  -6  10     1974.22     1952.44     16.18 o
  -1  -6  10      246.91      240.43      4.11 o
   0  -6  10       13.04       15.44      3.10 o
   1  -6  10      424.05      424.21      5.50 o
   2  -6  10      268.70      237.59      7.07 o
   3  -6  10        3.00        3.43      2.47 o
   4  -6  10        2.20        2.57      2.19 o
   5  -6  10       62.94       64.75      2.98 o
  -5  -5  10       11.27        9.47      2.03 o
  -4  -5  10       40.68       36.52      2.51 o
  -3  -5  10      212.40      192.30      7.49 o
  -2  -5  10      222.33      216.31      5.21 o
  -1  -5  10        3.47        4.16      1.68 o
   0  -5  10       43.34       42.31      2.49 o
   1  -5  10      578.92      571.88      5.98 o
   2  -5  10      118.05      105.16      4.76 o
   3  -5  10      800.24      700.42     12.26 o
   4  -5  10        0.80        0.14      2.17 o
   5  -5  10        9.24       13.96      1.75 o
  -6  -4  10       44.88       48.04      2.61 o
  -5  -4  10       12.87        9.92      2.03 o
  -4  -4  10        0.64        0.75      2.14 o
  -3  -4  10        0.07        0.37      2.51 o
  -2  -4  10       14.09       16.24      1.62 o
  -1  -4  10      103.45      109.86      2.80 o
   0  -4  10       76.44       70.95      3.16 o
   1  -4  10       19.61       22.68      1.50 o
   2  -4  10       75.94       64.05      3.78 o
   3  -4  10       20.80       19.47      1.88 o
   4  -4  10      131.68      139.26     11.28 o
   5  -4  10       21.58       25.25      1.92 o
  -6  -3  10      189.51      228.72      5.50 o
  -5  -3  10       23.17       18.03      2.02 o
  -4  -3  10      107.41      108.29      3.78 o
  -3  -3  10        2.64       -1.39      2.56 o
  -2  -3  10        8.60        7.46      1.73 o
  -1  -3  10        3.58        3.02      1.40 o
   0  -3  10       57.44       54.66      1.84 o
   1  -3  10      135.31      124.96      2.99 o
   2  -3  10       57.36       55.99      4.07 o
   3  -3  10      690.23      665.70     46.44 o
   4  -3  10       40.69       30.95      1.73 o
   5  -3  10      444.71      479.23      6.98 o
  -6  -2  10       45.84       41.42      2.71 o
  -5  -2  10       54.05       54.93      2.54 o
  -4  -2  10      174.37      164.40      4.51 o
  -3  -2  10      424.07      417.82     10.44 o
  -2  -2  10      254.96      252.27      3.71 o
  -1  -2  10       83.70       77.20      2.83 o
   0  -2  10       20.71       15.85      1.52 o
   1  -2  10       65.56       60.44      2.14 o
   2  -2  10       95.06       91.22      5.29 o
   3  -2  10       84.14       93.52     10.69 o
   4  -2  10        0.61       -0.63      2.84 o
   5  -2  10       22.38       21.88      1.62 o
  -6  -1  10       71.35       76.34      3.26 o
  -5  -1  10      109.02      114.80      4.67 o
  -4  -1  10        1.21       -1.15      2.30 o
  -3  -1  10       43.53       38.85      5.11 o
  -2  -1  10       25.19       21.46      1.79 o
  -1  -1  10        2.20        3.31      1.88 o
   0  -1  10        0.03        2.64      1.55 o
   1  -1  10      425.78      412.12      7.85 o
   2  -1  10       15.50       14.77      1.97 o
   3  -1  10        4.00        2.08      2.56 o
   4  -1  10        0.06        1.34      1.92 o
  -6   0  10      108.07      115.95      3.46 o
  -5   0  10       72.16       78.33      2.09 o
  -4   0  10      179.40      196.16      3.58 o
  -3   0  10      390.66      387.65     12.01 o
  -2   0  10      153.03      149.42      3.33 o
  -1   0  10      434.52      413.77      4.45 o
   0   0  10      355.69      336.86      5.78 o
   1   0  10        0.97        0.53      2.02 o
   2   0  10       42.37       39.16      2.22 o
   3   0  10       44.73       45.68      2.19 o
   4   0  10        4.92        4.88      1.70 o
  -5   1  10        2.27        5.00      1.83 o
  -4   1  10      110.67      112.64      3.64 o
  -3   1  10       70.87       74.16      2.42 o
  -2   1  10       39.15       36.94      1.92 o
  -1   1  10     1255.93     1212.93      8.88 o
   0   1  10      169.96      154.09      5.09 o
   1   1  10     1079.76     1034.95     38.65 o
   2   1  10       26.12       25.64      1.84 o
   3   1  10      274.64      274.61      9.13 o
   4   1  10       18.75       22.30      1.67 o
  -5   2  10       21.44       24.52      2.27 o
  -4   2  10        2.27        1.13      1.93 o
  -3   2  10       28.31       31.07      2.12 o
  -2   2  10       15.06       11.98      1.84 o
  -1   2  10      161.95      159.59      5.66 o
   0   2  10        0.26       -1.91      2.05 o
   1   2  10        3.02        3.97      1.99 o
   2   2  10       87.16       85.39      4.23 o
   3   2  10       81.07       93.30      2.59 o
  -5   3  10        4.28        5.93      1.59 o
  -4   3  10        0.65       -0.87      1.76 o
  -3   3  10       28.04       36.56      2.93 o
  -2   3  10       82.31       88.34      3.07 o
  -1   3  10      230.76      229.68      6.53 o
   0   3  10       40.12       36.57      2.24 o
   1   3  10      139.30      147.25      3.64 o
   2   3  10       22.39       23.89      1.65 o
   3   3  10        8.41       10.59      1.31 o
  -5   4  10      241.24      256.95      4.24 o
  -4   4  10      218.98      246.42      5.36 o
  -3   4  10       53.54       64.59      2.55 o
  -2   4  10      106.81      107.56      2.59 o
  -1   4  10      244.73      252.60      9.82 o
   0   4  10        0.15        1.62      1.97 o
   1   4  10       32.66       30.20      2.58 o
   2   4  10       91.25       99.53      4.72 o
  -5   5  10       33.66       43.09      1.97 o
  -4   5  10       23.93       23.78      2.14 o
  -3   5  10       48.70       46.35      5.98 o
  -2   5  10        0.27        1.98      1.80 o
  -1   5  10        0.03        0.20      1.51 o
   0   5  10        0.58       -0.48      2.34 o
   1   5  10       97.70      107.93      3.92 o
   2   5  10       84.95       71.97      2.73 o
  -4   6  10        0.05       -0.32      1.26 o
  -3   6  10      266.42      300.94      4.28 o
  -2   6  10       22.39       24.82      1.58 o
  -1   6  10        0.79        1.20      1.78 o
   0   6  10        0.15       -0.82      2.09 o
   1   6  10       72.29       96.40      2.91 o
  -3   7  10       77.79       80.64      3.88 o
  -2   7  10       25.70       27.40      1.40 o
  -1   7  10       89.70       90.64      2.68 o
  -1 -14  11        6.45        5.58      2.05 o
   0 -14  11        3.12        4.68      2.01 o
   1 -14  11      267.97      277.40      5.57 o
  -2 -13  11       47.09       43.24      2.38 o
  -1 -13  11      218.41      236.69      3.79 o
   0 -13  11       32.70       29.71      2.34 o
   1 -13  11       65.78       63.58      3.15 o
   2 -13  11       36.66       45.88      1.83 o
   3 -13  11       28.44       30.06      1.53 o
  -3 -12  11        2.47        1.17      2.15 o
  -2 -12  11       62.50       59.71      2.15 o
  -1 -12  11      362.86      380.68      5.93 o
   0 -12  11       22.02       23.15      2.99 o
   1 -12  11       51.47       59.63      3.44 o
   2 -12  11        7.91        8.39      2.44 o
   3 -12  11      292.23      292.95      5.72 o
  -3 -11  11       12.29        8.89      1.77 o
  -2 -11  11        1.65        0.74      2.07 o
  -1 -11  11       19.37       23.86      2.15 o
   0 -11  11       95.92       93.71      4.72 o
   1 -11  11        4.66        1.96      3.13 o
   2 -11  11      180.27      181.54      8.88 o
   3 -11  11      394.10      389.00      6.88 o
   4 -11  11        9.38        9.89      1.50 o
  -4 -10  11       96.62       98.32      2.31 o
  -3 -10  11       49.15       48.99      2.23 o
  -2 -10  11       68.49       66.88      3.33 o
  -1 -10  11        0.53        2.08      3.01 o
   0 -10  11        6.34       10.04      3.15 o
   1 -10  11      438.85      401.25      8.99 o
   2 -10  11        0.59       -0.63      1.83 o
   3 -10  11       90.55       92.96      4.25 o
   4 -10  11        0.20       -1.30      1.30 o
  -4  -9  11        2.73       -2.60      2.82 o
  -3  -9  11       73.04       75.97      7.03 o
  -2  -9  11       14.21       11.67      3.47 o
  -1  -9  11       52.37       50.89      3.88 o
   0  -9  11        4.70       11.37      3.55 o
   1  -9  11      244.20      221.41      6.74 o
   2  -9  11      326.20      327.59      8.29 o
   3  -9  11       44.77       41.17      3.27 o
   4  -9  11      222.95      219.00      5.56 o
  -4  -8  11       28.67       32.31      3.81 o
  -3  -8  11      189.73      189.21     13.88 o
  -2  -8  11        4.04        3.90      4.71 o
  -1  -8  11       24.54       21.61      3.02 o
   0  -8  11       34.05       34.79      2.57 o
   1  -8  11       37.17       39.43      4.48 o
   2  -8  11       17.50       14.27      2.49 o
   3  -8  11       61.67       55.80      3.54 o
   4  -8  11        5.84        6.11      1.89 o
  -5  -7  11      265.63      265.45      5.02 o
  -4  -7  11      218.21      208.06      4.39 o
  -3  -7  11       12.16       12.78      3.35 o
  -2  -7  11      322.08      312.78      6.01 o
  -1  -7  11      379.68      360.22     11.08 o
   0  -7  11      111.03      112.85      5.11 o
   1  -7  11      220.42      219.41      6.63 o
   2  -7  11       24.46       21.29      2.55 o
   3  -7  11        0.04        2.82      2.27 o
   4  -7  11       52.10       50.27      3.05 o
   5  -7  11        0.36        0.41      1.54 o
  -5  -6  11       30.54       39.11      2.62 o
  -4  -6  11       46.52       42.32      2.33 o
  -3  -6  11        0.58        0.43      2.44 o
  -2  -6  11      515.10      468.72      7.34 o
  -1  -6  11     2851.68     2674.17     16.82 o
   0  -6  11       21.36       15.96      3.59 o
   1  -6  11        3.39        0.53      2.84 o
   2  -6  11      398.44      362.80      8.55 o
   3  -6  11        2.51        1.05      2.30 o
   4  -6  11        2.03        3.10      1.88 o
   5  -6  11      125.76      136.42      3.28 o
  -5  -5  11       47.74       44.52      2.89 o
  -4  -5  11        5.01        6.17      2.13 o
  -3  -5  11       91.45       83.99      3.36 o
  -2  -5  11      336.88      320.60      8.68 o
  -1  -5  11      676.92      661.06     21.60 o
   0  -5  11      189.09      188.56      6.28 o
   1  -5  11        7.05        6.28      3.09 o
   2  -5  11      531.82      529.68     10.08 o
   3  -5  11       10.70       14.83      2.31 o
   4  -5  11      242.88      244.27      6.06 o
   5  -5  11       43.53       46.84      1.98 o
  -5  -4  11       91.16       97.51      4.33 o
  -4  -4  11      172.63      161.70      5.48 o
  -3  -4  11       24.84       23.94      2.51 o
  -2  -4  11      139.09      133.04      3.89 o
  -1  -4  11        2.28        5.91      2.64 o
   0  -4  11        2.39        6.05      3.11 o
   1  -4  11        4.23       13.19      4.44 o
   2  -4  11      876.08      744.05     12.25 o
   3  -4  11      226.01      193.87      6.33 o
   4  -4  11       97.80      101.49      3.97 o
  -6  -3  11        0.06        2.13      1.95 o
  -5  -3  11       52.89       49.51      3.18 o
  -4  -3  11      117.47      109.26      5.75 o
  -3  -3  11       12.18        9.25      1.97 o
  -2  -3  11        0.77        1.81      1.91 o
  -1  -3  11        0.13       -0.49      2.52 o
   0  -3  11      178.39      166.84      5.90 o
   1  -3  11       10.06        5.94      1.97 o
   2  -3  11       24.62       22.80      2.69 o
   3  -3  11       39.35       36.25      2.94 o
  -6  -2  11       22.49       28.32      1.99 o
  -5  -2  11       89.85      101.53      4.54 o
  -4  -2  11        7.37        5.37      3.22 o
  -3  -2  11        8.62       12.42      4.35 o
  -2  -2  11       40.43       38.82      5.59 o
  -1  -2  11        3.66        2.95      1.67 o
   0  -2  11      248.70      229.41      6.93 o
   1  -2  11      264.40      258.06      7.23 o
   2  -2  11      227.21      217.80     15.85 o
   3  -2  11      123.24      129.29      4.91 o
   4  -2  11      210.83      205.91      5.04 o
  -5  -1  11      106.65      105.78      4.33 o
  -4  -1  11       89.30       87.53      4.77 o
  -3  -1  11      354.62      345.70      5.90 o
  -2  -1  11       99.85       91.64      3.11 o
  -1  -1  11      307.55      266.25      4.35 o
   0  -1  11      219.09      193.67      4.54 o
   1  -1  11       37.33       39.52      2.25 o
   2  -1  11        2.72        3.69      1.80 o
   3  -1  11       89.77       95.35     10.24 o
   4  -1  11      116.02      138.15      3.77 o
  -5   0  11       43.19       49.80      2.85 o
  -4   0  11       41.39       43.85      1.76 o
  -3   0  11       21.10       25.07      5.16 o
  -2   0  11      661.11      648.72      9.19 o
  -1   0  11        0.19        0.10      1.68 o
   0   0  11      365.09      340.71      5.92 o
   1   0  11      225.80      225.65     13.43 o
   2   0  11      121.33      120.16      3.41 o
   3   0  11       67.46       75.09      5.56 o
   4   0  11       41.71       42.14      1.88 o
  -5   1  11      143.67      154.20      3.93 o
  -4   1  11      225.35      252.59      7.12 o
  -3   1  11       47.51       40.15      4.11 o
  -2   1  11      309.12      303.27      4.50 o
  -1   1  11       28.13       24.19      1.68 o
   0   1  11        0.60        1.90      1.66 o
   1   1  11      718.14      744.73     41.54 o
   2   1  11      153.67      148.87      3.54 o
   3   1  11       43.27       52.65      3.29 o
  -5   2  11        0.14       -0.50      1.97 o
  -4   2  11      170.81      201.09      8.45 o
  -3   2  11        0.54       -1.71      1.95 o
  -2   2  11      315.89      305.38      6.15 o
  -1   2  11        1.62        0.93      1.95 o
   0   2  11      377.29      366.93      8.53 o
   1   2  11      213.34      219.74     14.17 o
   2   2  11      105.19      104.29      2.73 o
   3   2  11        6.75        9.48      1.23 o
  -5   3  11      204.54      211.75      3.93 o
  -4   3  11      655.54      719.48     33.68 o
  -3   3  11        4.20        4.94      1.80 o
  -2   3  11       16.98       16.36      1.89 o
  -1   3  11      425.89      417.85      6.89 o
   0   3  11       35.32       39.67      2.06 o
   1   3  11       23.25       21.26      2.15 o
   2   3  11       32.82       37.75      4.06 o
  -4   4  11       36.19       35.64      1.63 o
  -3   4  11      146.38      154.49     13.98 o
  -2   4  11       45.93       51.61      5.21 o
  -1   4  11      383.61      399.46      5.27 o
   0   4  11      450.70      481.79      8.29 o
   1   4  11       60.67       59.02      2.93 o
   2   4  11        3.17        6.71      1.67 o
  -4   5  11       16.75       19.27      1.63 o
  -3   5  11       95.44      105.41      2.41 o
  -2   5  11        3.81        0.70      2.56 o
  -1   5  11       24.04       30.58      1.68 o
   0   5  11       78.18       80.89      2.97 o
   1   5  11       32.99       38.65      1.88 o
  -3   6  11       31.52       31.81      1.76 o
  -2   6  11       48.49       48.43      2.07 o
   1 -14  12        5.07        9.19      1.75 o
  -1 -13  12       58.74       57.88      1.84 o
   0 -13  12      133.32      138.37      4.75 o
   1 -13  12        4.05        5.33      2.44 o
   2 -13  12       55.65       51.09      2.34 o
  -2 -12  12       42.61       45.67      1.77 o
  -1 -12  12        5.15        0.88      1.88 o
   0 -12  12      191.92      204.19      5.61 o
   1 -12  12        1.13        0.45      2.52 o
   2 -12  12        4.97        2.80      2.31 o
   3 -12  12        5.32        3.42      2.12 o
  -3 -11  12        4.09        6.42      2.26 o
  -2 -11  12      138.02      146.55      4.81 o
  -1 -11  12        4.71       -1.20      2.66 o
   0 -11  12      294.97      276.35      7.14 o
   1 -11  12       50.74       54.18      3.52 o
   2 -11  12        7.29        8.44      1.93 o
   3 -11  12      141.59      140.81      7.00 o
  -4 -10  12       14.23        8.36      2.01 o
  -3 -10  12        4.52        9.45      2.46 o
  -2 -10  12       20.80       17.94      2.64 o
  -1 -10  12        2.66        3.05      2.83 o
   0 -10  12        5.31        4.85      2.88 o
   1 -10  12       79.73       78.63      3.81 o
   2 -10  12      560.35      556.21      9.55 o
   3 -10  12       99.13       99.09      2.56 o
   4 -10  12      148.49      161.89      3.71 o
  -4  -9  12        1.79       -1.83      2.11 o
  -3  -9  12       34.36       36.84      2.93 o
  -2  -9  12       23.08       25.28      2.98 o
  -1  -9  12       11.88        9.05      2.87 o
   0  -9  12        7.57       12.40      3.02 o
   1  -9  12       35.03       32.84      2.80 o
   2  -9  12        1.27       -1.18      2.17 o
   3  -9  12      175.86      170.02      5.14 o
   4  -9  12        2.47        1.57      1.21 o
  -4  -8  12        6.74       10.93      1.83 o
  -3  -8  12      154.98      146.63      3.62 o
  -2  -8  12       79.17       84.44      3.18 o
  -1  -8  12        1.42       -1.40      2.37 o
   0  -8  12        1.52        2.43      3.81 o
   1  -8  12       68.17       74.88      6.77 o
   2  -8  12        3.54        4.93      2.29 o
   3  -8  12        1.17        3.38      2.09 o
   4  -8  12        4.83        5.79      1.62 o
  -4  -7  12      416.96      415.40      5.60 o
  -3  -7  12       80.60       72.90      2.87 o
  -2  -7  12      478.43      463.15      9.18 o
  -1  -7  12       87.77       78.88      3.20 o
   0  -7  12       48.55       44.86      2.51 o
   1  -7  12       89.46       87.97      4.11 o
   2  -7  12      146.00      138.65      5.12 o
   3  -7  12        4.38        2.07      2.09 o
   4  -7  12       15.37       17.67      1.73 o
  -5  -6  12        2.93        3.17      2.10 o
  -4  -6  12       27.38       30.19      2.01 o
  -3  -6  12      215.04      207.70      4.69 o
  -2  -6  12       49.88       49.14      2.54 o
  -1  -6  12      138.68      129.26      3.96 o
   0  -6  12      227.25      217.77      8.11 o
   1  -6  12        0.81        1.80      2.82 o
   2  -6  12       48.66       43.51      2.86 o
   3  -6  12       59.77       46.64      2.98 o
   4  -6  12       46.33       44.95      2.42 o
  -5  -5  12       25.06       29.35      2.29 o
  -4  -5  12      144.00      134.26      4.15 o
  -3  -5  12       11.69       19.10      2.25 o
  -2  -5  12        0.91        5.18      2.26 o
  -1  -5  12       53.35       51.69      2.67 o
   0  -5  12       46.96       46.33      2.66 o
   1  -5  12      574.20      645.20     10.59 o
   2  -5  12        0.84        2.33      2.46 o
   3  -5  12        2.50        3.60      2.12 o
   4  -5  12       15.57       14.54      1.64 o
  -5  -4  12        2.66        5.43      2.19 o
  -4  -4  12      162.64      157.36      3.80 o
  -3  -4  12       45.18       47.49      2.43 o
  -2  -4  12       91.40       91.91      4.10 o
  -1  -4  12      378.50      392.21     22.01 o
   0  -4  12        3.21        4.40      2.96 o
   1  -4  12       58.19       64.82      3.52 o
   2  -4  12       22.27       19.43      2.50 o
   3  -4  12      140.00      146.23      4.74 o
   4  -4  12        9.40       10.15      1.57 o
  -5  -3  12      159.18      162.87      4.81 o
  -4  -3  12        0.30       -2.08      2.08 o
  -3  -3  12       15.04       14.90      3.02 o
  -2  -3  12       18.88       17.37      3.03 o
  -1  -3  12      130.59      115.69      3.72 o
   0  -3  12        1.10        3.97      2.79 o
   1  -3  12      231.80      221.20      6.53 o
   2  -3  12        2.19        0.75      1.63 o
   3  -3  12       30.11       32.96      2.32 o
   4  -3  12       72.58       76.31      2.61 o
  -5  -2  12       24.66       22.64      2.17 o
  -4  -2  12        2.11        1.85      2.75 o
  -3  -2  12       33.30       26.84      2.05 o
  -2  -2  12       38.62       37.55      2.19 o
  -1  -2  12       24.71       21.91      1.60 o
   0  -2  12      113.70       97.69      4.70 o
   1  -2  12      783.30      783.03      8.39 o
   2  -2  12        4.76        4.63      1.70 o
   3  -2  12        4.71        5.84      1.32 o
  -5  -1  12        1.59        1.26      2.17 o
  -4  -1  12      111.34      111.04      4.64 o
  -3  -1  12      180.83      174.78      4.14 o
  -2  -1  12       87.01       78.21      6.93 o
  -1  -1  12        6.35        5.38      1.57 o
   0  -1  12        9.53        8.88      3.28 o
   1  -1  12      296.36      290.40      5.07 o
   2  -1  12      123.67      124.29      5.70 o
   3  -1  12       29.01       25.40      1.42 o
  -5   0  12       30.76       26.93      2.17 o
  -4   0  12        1.30        1.02      1.73 o
  -3   0  12       86.63       83.91      3.12 o
  -2   0  12       51.42       51.05      3.26 o
  -1   0  12        0.46       -1.55      1.57 o
   0   0  12       18.48       20.40      1.86 o
   1   0  12        7.10        8.96      1.75 o
   2   0  12      119.54      120.38      6.30 o
  -4   1  12       32.03       29.22      1.70 o
  -3   1  12      105.15      109.13      2.89 o
  -2   1  12       44.98       38.48      2.12 o
  -1   1  12       35.74       32.03      1.85 o
   0   1  12       45.55       43.22      2.15 o
   1   1  12        0.85        2.71      1.76 o
   2   1  12        5.97        8.29      1.23 o
  -4   2  12       64.71       62.75      2.71 o
  -3   2  12      112.20      112.28      4.08 o
  -2   2  12      120.50      110.81      4.41 o
  -1   2  12       88.03       88.13      3.77 o
   0   2  12        2.99        1.90      2.17 o
   1   2  12        1.90        1.85      2.02 o
   2   2  12       68.43       65.57      2.70 o
  -4   3  12      115.28      129.12      3.25 o
  -3   3  12      130.46      130.60      4.07 o
  -2   3  12      142.79      145.04      4.49 o
  -1   3  12      303.19      305.74      4.49 o
   0   3  12       63.75       60.79      3.03 o
   1   3  12       45.76       50.73      2.63 o
  -3   4  12       30.79       28.56      1.89 o
  -2   4  12       27.74       26.92      1.97 o
  -1   4  12        1.79        2.63      2.05 o
   0   4  12      131.93      133.17      3.52 o
   0 -13  13       16.46       14.58      2.14 o
   1 -13  13        5.88        7.21      2.06 o
  -2 -12  13        7.64        9.00      2.07 o
  -1 -12  13        1.17       -0.02      2.16 o
   0 -12  13       11.12        8.57      2.16 o
   1 -12  13      206.82      214.19      5.08 o
   2 -12  13       40.79       45.61      2.30 o
  -3 -11  13        0.28       -1.81      1.81 o
  -2 -11  13       15.21       16.42      2.11 o
  -1 -11  13      137.92      146.64      4.70 o
   0 -11  13        4.92        2.25      2.46 o
   1 -11  13       77.65       74.35      3.55 o
   2 -11  13       37.76       42.62      2.76 o
   3 -11  13       80.97       85.88      2.82 o
  -3 -10  13       15.02        9.87      2.02 o
  -2 -10  13        3.26        3.89      2.35 o
  -1 -10  13       99.23      104.24      4.38 o
   0 -10  13       33.94       32.00      2.74 o
   1 -10  13      128.94      130.03      4.87 o
   2 -10  13       41.29       46.29      2.64 o
   3 -10  13      106.63      109.37      3.25 o
  -4  -9  13       50.41       54.66      2.28 o
  -3  -9  13      108.47      108.48      4.07 o
  -2  -9  13        6.62        3.05      2.57 o
  -1  -9  13      132.65      126.85      5.07 o
   0  -9  13        3.97        4.37      2.60 o
   1  -9  13       23.07       24.42      2.76 o
   2  -9  13       10.47       11.76      1.99 o
   3  -9  13        8.94        9.15      1.72 o
  -4  -8  13      111.75      114.75      3.51 o
  -3  -8  13       36.03       30.28      1.92 o
  -2  -8  13       20.64       22.13      2.01 o
  -1  -8  13      194.69      196.63      4.28 o
   0  -8  13       77.58       78.49      2.88 o
   1  -8  13      193.15      203.02      4.23 o
   2  -8  13      181.51      183.97      5.93 o
   3  -8  13        2.01        3.51      1.49 o
  -4  -7  13      107.70      100.59      2.50 o
  -3  -7  13      266.16      268.59     11.52 o
  -2  -7  13        1.57        0.27      1.99 o
  -1  -7  13      161.45      165.48      4.05 o
   0  -7  13        0.08       -0.57      2.10 o
   1  -7  13        7.46       11.84      2.87 o
   2  -7  13      372.50      390.61      7.36 o
   3  -7  13      199.36      212.69      4.95 o
  -4  -6  13       12.96       14.86      3.38 o
  -3  -6  13       41.37       35.14      4.09 o
  -2  -6  13      156.57      161.18      4.67 o
  -1  -6  13        9.18        8.68      2.16 o
   0  -6  13      189.23      192.39      8.62 o
   1  -6  13       37.54       36.58      2.21 o
   2  -6  13       24.83       25.73      2.31 o
   3  -6  13       79.42       84.59      3.21 o
  -5  -5  13      161.65      169.56      3.64 o
  -4  -5  13       46.72       44.35      1.89 o
  -3  -5  13       18.93       20.03      1.95 o
  -2  -5  13      187.53      192.95      4.29 o
  -1  -5  13       67.00       67.65      4.25 o
   0  -5  13      372.34      383.58     18.56 o
   1  -5  13        8.27       -0.03      3.48 o
   2  -5  13      198.95      211.30      5.27 o
   3  -5  13        4.69        3.82      1.81 o
  -5  -4  13        6.38       10.80      1.81 o
  -4  -4  13       57.65       69.00      2.12 o
  -3  -4  13      128.96      125.11      3.19 o
  -2  -4  13       90.50       93.79      4.62 o
  -1  -4  13      168.84      161.31      6.03 o
   0  -4  13       67.90       67.23      4.09 o
   1  -4  13        2.74        3.76      2.85 o
   2  -4  13       16.78       16.24      2.37 o
   3  -4  13        0.07        0.99      1.81 o
  -5  -3  13       11.65       11.25      1.76 o
  -4  -3  13       12.41       14.94      2.36 o
  -3  -3  13       29.10       24.22      2.84 o
  -2  -3  13       71.76       73.34      4.28 o
  -1  -3  13       66.15       67.28      4.05 o
   0  -3  13      308.50      312.19      6.85 o
   1  -3  13       21.79       20.17      2.59 o
   2  -3  13       86.45      105.60      3.56 o
   3  -3  13        2.67       -0.26      1.89 o
  -5  -2  13        7.96        5.94      1.77 o
  -4  -2  13      163.43      173.07      4.85 o
  -3  -2  13        3.56        3.53      2.53 o
  -2  -2  13      289.66      282.40      7.42 o
  -1  -2  13      202.32      193.56      8.41 o
   0  -2  13       12.96       11.52      1.87 o
   1  -2  13       63.07       73.66      3.45 o
   2  -2  13      149.21      163.87      4.38 o
  -4  -1  13        0.03       -0.31      2.16 o
  -3  -1  13       55.89       54.67      3.09 o
  -2  -1  13       78.32       77.41      3.76 o
  -1  -1  13       47.61       43.74      2.30 o
   0  -1  13      326.21      328.53      5.33 o
   1  -1  13      172.66      176.30      3.66 o
   2  -1  13      345.13      400.00      4.63 o
  -4   0  13       35.01       30.15      2.24 o
  -3   0  13       54.48       50.43      1.97 o
  -2   0  13        9.25        5.66      1.66 o
  -1   0  13        5.53        4.86      1.72 o
   0   0  13        1.29       -0.48      1.70 o
   1   0  13       18.28       16.70      1.54 o
   2   0  13       62.71       71.24      4.52 o
  -3   1  13        6.24        3.69      1.90 o
  -2   1  13        4.45        3.80      2.05 o
  -1   1  13       16.61       18.51      2.15 o
   0   1  13      107.94      116.26      4.23 o
   1   1  13        0.20       -0.29      1.85 o
  -3   2  13        0.17       -0.70      1.72 o
  -2   2  13        6.14        9.31      1.91 o
  -1   2  13      122.05      120.20      3.88 o
   0   2  13       32.67       33.80      2.26 o
   1   2  13       10.00        5.59      1.69 o
   0   3  13       13.33       17.93      1.61 o
  -1 -12  14        0.97        3.02      1.89 o
   0 -12  14      107.34      112.78      3.17 o
   1 -12  14        9.75        8.75      1.86 o
  -2 -11  14        4.49        7.82      1.95 o
  -1 -11  14       10.69        9.75      2.06 o
   0 -11  14       97.33      100.22      3.54 o
   1 -11  14       94.78       94.77      3.31 o
   2 -11  14        0.65        1.51      1.81 o
  -3 -10  14        1.14        1.29      1.77 o
  -2 -10  14       83.93       88.98      3.37 o
  -1 -10  14       16.30       11.55      2.20 o
   0 -10  14       26.58       29.65      2.38 o
   1 -10  14       56.46       64.66      3.15 o
   2 -10  14        0.07        4.04      1.99 o
  -3  -9  14       59.62       57.47      2.59 o
  -2  -9  14      531.28      535.64      8.35 o
  -1  -9  14       27.09       19.87      2.27 o
   0  -9  14      131.41      133.02      4.65 o
   1  -9  14       98.21       89.22      3.78 o
   2  -9  14       34.09       31.20      1.43 o
  -3  -8  14      113.57      106.30      2.35 o
  -2  -8  14      488.02      472.79      5.53 o
  -1  -8  14       23.48       15.01      1.84 o
   0  -8  14       15.42       16.05      1.87 o
   1  -8  14      286.67      301.42     19.31 o
   2  -8  14      112.67      112.59      1.99 o
  -3  -7  14       27.50       33.84      1.67 o
  -2  -7  14       40.02       41.98      3.34 o
  -1  -7  14       68.15       64.89      2.42 o
   0  -7  14       15.71       14.19      2.21 o
   1  -7  14      206.71      209.50      3.84 o
   2  -7  14       67.36       72.71      2.11 o
  -4  -6  14       17.23       20.59      1.92 o
  -3  -6  14        2.04        4.34      1.66 o
  -2  -6  14        6.36        6.44      1.77 o
  -1  -6  14       61.04       63.64      5.28 o
   0  -6  14       57.72       60.11      2.31 o
   1  -6  14      244.30      274.26     18.06 o
   2  -6  14       35.69       41.20      2.62 o
  -4  -5  14       14.28       12.75      1.88 o
  -3  -5  14       31.53       38.38      2.72 o
  -2  -5  14       13.96       15.46      2.40 o
  -1  -5  14       47.55       45.40      3.30 o
   0  -5  14      120.44      109.83      4.71 o
   1  -5  14        5.63        6.28      2.37 o
   2  -5  14       37.43       41.05      2.58 o
  -4  -4  14        2.22        4.47      1.92 o
  -3  -4  14       85.56       86.58      3.73 o
  -2  -4  14       10.21       12.80      2.50 o
  -1  -4  14       16.78       12.58      2.52 o
   0  -4  14      150.24      158.93      5.39 o
   1  -4  14      115.65      112.74      4.39 o
   2  -4  14       10.78       14.15      2.08 o
  -4  -3  14       33.38       36.90      2.21 o
  -3  -3  14       21.48       27.71      2.31 o
  -2  -3  14      199.50      200.93      5.87 o
  -1  -3  14       40.55       33.03      2.86 o
   0  -3  14       87.52       82.25      3.78 o
   1  -3  14      191.16      210.27      5.57 o
   2  -3  14       27.55       30.93      2.19 o
  -4  -2  14       12.80       12.94      1.84 o
  -3  -2  14      401.17      403.83      6.94 o
  -2  -2  14        0.61        1.05      2.27 o
  -1  -2  14      482.44      480.30      8.50 o
   0  -2  14       21.26       17.74      2.32 o
   1  -2  14       65.04       77.45      2.24 o
   2  -2  14       55.64       64.86      2.49 o
  -3  -1  14      113.66      119.28      3.54 o
  -2  -1  14        0.83        2.05      2.26 o
  -1  -1  14       53.25       56.89      2.86 o
   0  -1  14      434.53      459.25      6.37 o
   1  -1  14      193.99      210.93      3.19 o
  -2   0  14       11.65        7.86      2.44 o
  -1   0  14      310.36      311.81      5.37 o
   0   0  14        6.93        5.91      2.76 o
   1   0  14       70.66       79.01      2.58 o
   0 -11  15        8.10       10.35      1.63 o
  -1 -10  15        1.44        0.47      1.91 o
   0 -10  15        4.27        2.69      1.84 o
   1 -10  15       32.56       34.33      1.80 o
  -2  -9  15       16.80       16.83      1.89 o
  -1  -9  15       64.19       67.58      2.80 o
   0  -9  15       16.53       14.71      2.07 o
   1  -9  15        7.76        6.74      2.05 o
  -2  -8  15      409.95      403.96      4.05 o
  -1  -8  15      504.98      518.96      5.01 o
   0  -8  15        4.47        3.31      3.20 o
   1  -8  15       55.09       55.44      1.90 o
  -3  -7  15        2.35        4.06      1.83 o
  -2  -7  15      248.49      262.72      3.49 o
  -1  -7  15        9.06        6.98      1.66 o
   0  -7  15      133.38      145.68      2.80 o
   1  -7  15       63.06       65.88      2.68 o
  -3  -6  15        4.93        5.18      1.79 o
  -2  -6  15       56.33       63.94      2.89 o
  -1  -6  15      233.26      238.99      5.61 o
   0  -6  15       52.48       56.38      2.97 o
   1  -6  15       25.43       22.50      2.09 o
  -3  -5  15        8.23       10.02      1.93 o
  -2  -5  15       29.82       30.20      2.25 o
  -1  -5  15        7.99       12.06      2.21 o
   0  -5  15      123.93      125.10      4.07 o
   1  -5  15        0.08        1.10      2.01 o
  -3  -4  15        0.02       -0.90      1.90 o
  -2  -4  15        1.39        3.15      2.09 o
  -1  -4  15      174.86      174.28      4.82 o
   0  -4  15       37.02       34.59      2.45 o
   1  -4  15       67.57       73.35      2.92 o
  -3  -3  15       15.99       14.34      1.84 o
  -2  -3  15       10.94        9.26      1.96 o
  -1  -3  15        7.16        7.10      1.97 o
   0  -3  15      239.27      247.70      5.24 o
   1  -3  15        0.20        1.82      1.73 o
  -2  -2  15      110.13      105.50      3.14 o
  -1  -2  15        0.47       -0.77      2.04 o
   0  -2  15       71.23       70.81      2.63 o
  -1  -6  16       68.22       79.68      2.62 o
   0  -6  16        0.18        0.24      1.73 o
  -1  -5  16       22.15       22.58      1.71 o
 
